# Supplementary material for: Genome wide DNA methylation profiling identifies specific epigenetic features in high-risk cutaneous squamous cell carcinoma
Source: PLoS One. 2019 Dec 20;14(12):e0223341. doi: 10.1371/journal.pone.0223341 (PMC6924689; doi:10.1371/journal.pone.0223341)
Supplement: S3 Table — (XLSX) [file pone.0223341.s004.xlsx]

## Sheet: all
DNA-methylation signature: 94 CpGs discriminating the four groups
IlmnID	CHR	MAPINFO	UCSC_RefGene_Name	UCSC_RefGene_Accession	UCSC_RefGene_Group	UCSC_CpG_Islands_Name	Relation_to_UCSC_CpG_Island
cg00192136	11	20178496	DBX1	NM_001029865	Body	chr11:20177608-20178824	Island
cg00544673	1	26877898	RPS6KA1;RPS6KA1;RPS6KA1;RPS6KA1	NM_002953;NM_001006665;NM_001006665;NM_002953	ExonBnd;ExonBnd;Body;Body	NA	NA
cg00677195	10	7661611	ITIH5;ITIH5;ITIH5;ITIH5	NM_030569;NM_032817;NM_001001851;NM_032817	Body;5'UTR;Body;1stExon	NA	NA
cg00869780	15	86651915	LINC01584	NR_120368	Body	NA	NA
cg00966959	17	36002951	DDX52;DDX52	NM_152300;NM_007010	5'UTR;Body	chr17:36003250-36003528	N_Shore
cg01036541	22	32009659	SFI1;SFI1;SFI1;SFI1;SFI1	NM_001007467;NM_014775;NM_001258325;NM_001258327;NM_001258326	Body;Body;Body;Body;Body	NA	NA
cg01438212	1	45969559	MMACHC	NM_015506	Body	chr1:45965586-45966049	S_Shelf
cg01996643	14	104119516	KLC1;KLC1;KLC1	NM_001130107;NM_005552;NM_182923	5'UTR;5'UTR;5'UTR	NA	NA
cg02203224	12	123464087	ARL6IP4;ARL6IP4;OGFOD2;ARL6IP4;ARL6IP4	NM_018694;NM_001002251;NM_024623;NM_016638;NM_001002252	TSS1500;TSS1500;3'UTR;TSS1500;TSS1500	chr12:123464820-123465972	N_Shore
cg02289752	1	17998265	ARHGEF10L;ARHGEF10L	NM_001011722;NM_018125	Body;Body	NA	NA
cg02625638	8	124218648	FAM83A;FAM83A	NM_032899;NM_207006	Body;Body	chr8:124219411-124219809	N_Shore
cg03610966	2	242980435	NA	NA	NA	NA	NA
cg03904876	12	54322092	NA	NA	NA	chr12:54321301-54321721	S_Shore
cg04017943	2	53437876	NA	NA	NA	NA	NA
cg04065338	2	121101472	NA	NA	NA	chr2:121101800-121104534	N_Shore
cg04238421	10	78595408	NA	NA	NA	NA	NA
cg04336159	2	113609512	NA	NA	NA	NA	NA
cg04614923	12	93096622	C12orf74	NM_001037671	TSS1500	NA	NA
cg04897041	16	1536462	C16orf38	NM_001013658	Body	chr16:1535925-1536576	Island
cg05875176	17	66594586	FAM20A	NM_017565	Body	chr17:66596072-66597578	N_Shore
cg05887027	16	33936627	NA	NA	NA	chr16:33936400-33936681	Island
cg05986831	13	20135998	NA	NA	NA	chr13:20135399-20136041	Island
cg06098639	12	4781696	NDUFA9	NM_005002	Body	NA	NA
cg06340987	11	20182695	DBX1	NM_001029865	TSS1500	chr11:20184570-20185497	N_Shore
cg06349165	1	215586699	NA	NA	NA	NA	NA
cg06359616	7	91836908	KRIT1;KRIT1;KRIT1;KRIT1;KRIT1	NM_194456;NM_194455;NM_194454;NM_004912;NM_001013406	Body;Body;Body;Body;Body	NA	NA
cg06726602	19	36360396	APLP1;APLP1	NM_001024807;NM_005166	Body;Body	chr19:36360264-36360835	Island
cg06821993	8	114449011	CSMD3;CSMD3	NM_198123;NM_052900	1stExon;1stExon	chr8:114444826-114445085	S_Shelf
cg06897687	16	86737508	NA	NA	NA	NA	NA
cg07050599	15	70878785	NA	NA	NA	chr15:70877380-70877958	S_Shore
cg08650676	5	172045026	NA	NA	NA	chr5:172044852-172045080	Island
cg08813787	3	185300341	NA	NA	NA	chr3:185303822-185304497	N_Shelf
cg08924969	11	66616227	PC;PC;PC	NM_022172;NM_001040716;NM_000920	3'UTR;3'UTR;3'UTR	NA	NA
cg09200760	17	29156559	NA	NA	NA	chr17:29158878-29159423	N_Shelf
cg09235217	2	232263030	B3GNT7	NM_145236	Body	chr2:232262854-232263544	Island
cg09722383	11	72412708	ARAP1;ARAP1;ARAP1;ARAP1;ARAP1;ARAP1	NM_001135190;NM_001040118;NM_015242;NM_001135190;NM_015242;NM_001040118	ExonBnd;ExonBnd;ExonBnd;Body;Body;Body	NA	NA
cg09832244	12	6729600	LPAR5;LPAR5	NM_020400;NM_001142961	Body;Body	chr12:6729248-6730310	Island
cg10143189	5	130964910	RAPGEF6;RAPGEF6;RAPGEF6;RAPGEF6;RAPGEF6;RAPGEF6	NM_001164388;NM_001164387;NM_001164386;NM_016340;NM_001164389;NM_001164390	Body;Body;Body;Body;Body;Body	NA	NA
cg10194352	16	55422784	NA	NA	NA	NA	NA
cg10230427	6	57038227	BAG2	NM_004282	Body	chr6:57036954-57037731	S_Shore
cg10485624	1	46625561	PIK3R3	NM_001303427	Body	NA	NA
cg10693587	6	57038202	LOC101927211;BAG2	NR_110742;NM_004282	TSS1500;Body	chr6:57036954-57037731	S_Shore
cg10733080	6	157527564	ARID1B;ARID1B;ARID1B	NM_017519;NM_175863;NM_020732	Body;Body;Body	NA	NA
cg11658970	6	159734674	NA	NA	NA	chr6:159736690-159736973	N_Shelf
cg12140665	3	184800813	C3orf70	NM_001025266	Body	NA	NA
cg12340462	9	46141878	NA	NA	NA	NA	NA
cg12421834	6	168714673	DACT2	NM_214462	Body	NA	NA
cg12939648	13	113106473	NA	NA	NA	chr13:113106337-113106544	Island
cg13330050	5	114632793	CCDC112;CCDC112	NM_001040440;NM_152549	TSS1500;TSS1500	chr5:114631986-114632302	S_Shore
cg13365022	18	58039932	MC4R;MC4R	NM_005912;NM_005912	1stExon;5'UTR	NA	NA
cg13496494	19	54877948	LAIR1;LAIR1;LAIR1;LAIR1;LAIR1;LAIR1;LAIR1;LAIR1	NM_001289025;NM_001289023;NM_021706;NM_002287;NR_110280;NR_110279;NM_001289027;NM_001289026	TSS1500;TSS1500;TSS1500;TSS1500;TSS1500;TSS1500;Body;Body	NA	NA
cg14041855	8	1068250	NA	NA	NA	NA	NA
cg14700524	10	3282231	NA	NA	NA	NA	NA
cg15619333	12	133759653	ZNF268;ZNF268;ZNF268;ZNF268;ZNF268;ZNF268;ZNF268;ZNF268;ZNF268	NM_001165882;NM_001165887;NM_152943;NM_001165886;NM_001165885;NM_001165884;NM_001165883;NM_001165881;NM_003415	5'UTR;Body;Body;Body;Body;Body;Body;Body;Body	chr12:133757946-133758188	S_Shore
cg15990646	3	44171939	NA	NA	NA	NA	NA
cg16207974	18	12431241	SLMO1;SLMO1	NM_006553;NM_001142405	3'UTR;3'UTR	chr18:12431189-12431659	Island
cg16321524	20	33422627	HMGB3L1	NR_002165	TSS1500	NA	NA
cg17028213	15	25277629	NA	NA	NA	NA	NA
cg17233202	15	82338518	MEX3B	NM_032246	TSS200	chr15:82335472-82339937	Island
cg17316918	19	1056930	ABCA7	NM_019112	Body	NA	NA
cg17433004	20	21087500	NA	NA	NA	chr20:21086139-21087175	S_Shore
cg17526727	6	43791674	NA	NA	NA	NA	NA
cg17602614	12	39393078	NA	NA	NA	NA	NA
cg18339380	4	184838092	STOX2	NM_020225	Body	NA	NA
cg18806140	2	79739278	CTNNA2;CTNNA2	NM_004389;NM_001164883	TSS1500;TSS1500	chr2:79739696-79740243	N_Shore
cg19022876	12	7055015	C12orf57;C12orf57;C12orf57;C12orf57;C12orf57;C12orf57;PTPN6	NM_001301836;NR_126035;NM_001301834;NM_001301837;NM_138425;NM_001301838;NM_080548	Body;Body;Body;Body;Body;Body;TSS1500	chr12:7053149-7053927	S_Shore
cg19669063	6	109805477	ZBTB24;ZBTB24	NM_001164313;NM_014797	TSS1500;TSS1500	chr6:109804094-109804522	S_Shore
cg20185145	6	7230113	RREB1;RREB1;RREB1;RREB1	NM_001003698;NM_001003700;NM_001168344;NM_001003699	Body;Body;Body;Body	chr6:7229877-7230865	Island
cg20283477	1	20693333	NA	NA	NA	chr1:20692582-20693534	Island
cg20486417	22	25574877	KIAA1671	NM_001145206	Body	chr22:25574876-25575542	Island
cg20553124	6	36253157	PNPLA1;PNPLA1;PNPLA1	NM_173676;NM_001145717;NM_001145716	5'UTR;Body;5'UTR	NA	NA
cg20659752	7	34360960	NA	NA	NA	NA	NA
cg20854578	11	64815958	NAALADL1	NM_005468	Body	chr11:64815040-64815722	S_Shore
cg20979128	1	16271176	ZBTB17	NM_003443	Body	chr1:16270591-16271582	Island
cg21230774	5	73980437	HEXB	NM_000521	TSS1500	chr5:73980913-73981521	N_Shore
cg21268469	2	236446210	AGAP1;AGAP1;AGAP1	NM_001244888;NM_001037131;NM_014914	Body;Body;Body	chr2:236443815-236444025	S_Shelf
cg21376133	6	10479132	NA	NA	NA	NA	NA
cg21576525	17	80796712	TBCD;ZNF750	NM_005993;NM_024702	Body;5'UTR	NA	NA
cg21639553	7	1858440	MAD1L1;MAD1L1;MAD1L1	NM_003550;NM_001013837;NM_001013836	Body;Body;Body	NA	NA
cg22194761	1	36867547	NA	NA	NA	chr1:36863211-36863603	S_Shelf
cg22255037	3	68039681	FAM19A1	NM_001252216	TSS1500	NA	NA
cg23342262	2	47421986	LOC101927043	NR_110208	Body	NA	NA
cg23657242	6	151392692	MTHFD1L;MTHFD1L;MTHFD1L	NM_015440;NM_001242767;NM_001242768	Body;Body;Body	NA	NA
cg23934731	15	89904873	NA	NA	NA	chr15:89904822-89906050	Island
cg24528164	6	30312580	RPP21	NM_024839	TSS1500	chr6:30312837-30313419	N_Shore
cg24733435	11	57254810	SLC43A1	NM_003627	Body	chr11:57249946-57250848	S_Shelf
cg25349044	22	23191050	NA	NA	NA	NA	NA
cg25368647	5	176736591	MXD3;MXD3	NM_031300;NM_001142935	Body;Body	chr5:176738448-176739562	N_Shore
cg25975689	12	54330354	NA	NA	NA	chr12:54332805-54333731	N_Shelf
cg26194089	12	2862360	NA	NA	NA	chr12:2861782-2862472	Island
cg26243278	12	125628211	NA	NA	NA	NA	NA
cg27021529	8	4440491	CSMD1	NM_033225	Body	NA	NA
cg27216957	14	60784519	NA	NA	NA	NA	NA
cg27319188	11	65880175	PACS1	NM_018026	Body	NA	NA

## Sheet: AK
DNA-methylation signature: CpGs characteristic of actinic keratosis group
IlmnID	CHR	MAPINFO	UCSC_RefGene_Name	UCSC_RefGene_Accession	UCSC_RefGene_Group	UCSC_CpG_Islands_Name	Relation_to_UCSC_CpG_Island
cg00192136	11	20178496	DBX1	NM_001029865	Body	chr11:20177608-20178824	Island
cg02203224	12	123464087	ARL6IP4;ARL6IP4;OGFOD2;ARL6IP4;ARL6IP4	NM_018694;NM_001002251;NM_024623;NM_016638;NM_001002252	TSS1500;TSS1500;3'UTR;TSS1500;TSS1500	chr12:123464820-123465972	N_Shore
cg04614923	12	93096622	C12orf74	NM_001037671	TSS1500	NA	NA
cg17602614	12	39393078	NA	NA	NA	NA	NA
cg18339380	4	184838092	STOX2	NM_020225	Body	NA	NA
cg19669063	6	109805477	ZBTB24;ZBTB24	NM_001164313;NM_014797	TSS1500;TSS1500	chr6:109804094-109804522	S_Shore
cg20283477	1	20693333	NA	NA	NA	chr1:20692582-20693534	Island
cg21268469	2	236446210	AGAP1;AGAP1;AGAP1	NM_001244888;NM_001037131;NM_014914	Body;Body;Body	chr2:236443815-236444025	S_Shelf
cg22255037	3	68039681	FAM19A1	NM_001252216	TSS1500	NA	NA
cg25975689	12	54330354	NA	NA	NA	chr12:54332805-54333731	N_Shelf
cg26194089	12	2862360	NA	NA	NA	chr12:2861782-2862472	Island

## Sheet: low risk
DNA-methylation signature: CpGs characteristic of low-risk initial invasive carcinome
IlmnID	CHR	MAPINFO	UCSC_RefGene_Name	UCSC_RefGene_Accession	UCSC_RefGene_Group	UCSC_CpG_Islands_Name	Relation_to_UCSC_CpG_Island
cg00544673	1	26877898	RPS6KA1;RPS6KA1;RPS6KA1;RPS6KA1	NM_002953;NM_001006665;NM_001006665;NM_002953	ExonBnd;ExonBnd;Body;Body	NA	NA
cg00677195	10	7661611	ITIH5;ITIH5;ITIH5;ITIH5	NM_030569;NM_032817;NM_001001851;NM_032817	Body;5'UTR;Body;1stExon	NA	NA
cg00869780	15	86651915	LINC01584	NR_120368	Body	NA	NA
cg01036541	22	32009659	SFI1;SFI1;SFI1;SFI1;SFI1	NM_001007467;NM_014775;NM_001258325;NM_001258327;NM_001258326	Body;Body;Body;Body;Body	NA	NA
cg01438212	1	45969559	MMACHC	NM_015506	Body	chr1:45965586-45966049	S_Shelf
cg01996643	14	104119516	KLC1;KLC1;KLC1	NM_001130107;NM_005552;NM_182923	5'UTR;5'UTR;5'UTR	NA	NA
cg02625638	8	124218648	FAM83A;FAM83A	NM_032899;NM_207006	Body;Body	chr8:124219411-124219809	N_Shore
cg03610966	2	242980435	NA	NA	NA	NA	NA
cg04017943	2	53437876	NA	NA	NA	NA	NA
cg04238421	10	78595408	NA	NA	NA	NA	NA
cg04336159	2	113609512	NA	NA	NA	NA	NA
cg04897041	16	1536462	C16orf38	NM_001013658	Body	chr16:1535925-1536576	Island
cg05875176	17	66594586	FAM20A	NM_017565	Body	chr17:66596072-66597578	N_Shore
cg05887027	16	33936627	NA	NA	NA	chr16:33936400-33936681	Island
cg05986831	13	20135998	NA	NA	NA	chr13:20135399-20136041	Island
cg06098639	12	4781696	NDUFA9	NM_005002	Body	NA	NA
cg06349165	1	215586699	NA	NA	NA	NA	NA
cg06359616	7	91836908	KRIT1;KRIT1;KRIT1;KRIT1;KRIT1	NM_194456;NM_194455;NM_194454;NM_004912;NM_001013406	Body;Body;Body;Body;Body	NA	NA
cg06726602	19	36360396	APLP1;APLP1	NM_001024807;NM_005166	Body;Body	chr19:36360264-36360835	Island
cg06821993	8	114449011	CSMD3;CSMD3	NM_198123;NM_052900	1stExon;1stExon	chr8:114444826-114445085	S_Shelf
cg08650676	5	172045026	NA	NA	NA	chr5:172044852-172045080	Island
cg08924969	11	66616227	PC;PC;PC	NM_022172;NM_001040716;NM_000920	3'UTR;3'UTR;3'UTR	NA	NA
cg09200760	17	29156559	NA	NA	NA	chr17:29158878-29159423	N_Shelf
cg09235217	2	232263030	B3GNT7	NM_145236	Body	chr2:232262854-232263544	Island
cg09722383	11	72412708	ARAP1;ARAP1;ARAP1;ARAP1;ARAP1;ARAP1	NM_001135190;NM_001040118;NM_015242;NM_001135190;NM_015242;NM_001040118	ExonBnd;ExonBnd;ExonBnd;Body;Body;Body	NA	NA
cg10143189	5	130964910	RAPGEF6;RAPGEF6;RAPGEF6;RAPGEF6;RAPGEF6;RAPGEF6	NM_001164388;NM_001164387;NM_001164386;NM_016340;NM_001164389;NM_001164390	Body;Body;Body;Body;Body;Body	NA	NA
cg10194352	16	55422784	NA	NA	NA	NA	NA
cg10733080	6	157527564	ARID1B;ARID1B;ARID1B	NM_017519;NM_175863;NM_020732	Body;Body;Body	NA	NA
cg11658970	6	159734674	NA	NA	NA	chr6:159736690-159736973	N_Shelf
cg13496494	19	54877948	LAIR1;LAIR1;LAIR1;LAIR1;LAIR1;LAIR1;LAIR1;LAIR1	NM_001289025;NM_001289023;NM_021706;NM_002287;NR_110280;NR_110279;NM_001289027;NM_001289026	TSS1500;TSS1500;TSS1500;TSS1500;TSS1500;TSS1500;Body;Body	NA	NA
cg15619333	12	133759653	ZNF268;ZNF268;ZNF268;ZNF268;ZNF268;ZNF268;ZNF268;ZNF268;ZNF268	NM_001165882;NM_001165887;NM_152943;NM_001165886;NM_001165885;NM_001165884;NM_001165883;NM_001165881;NM_003415	5'UTR;Body;Body;Body;Body;Body;Body;Body;Body	chr12:133757946-133758188	S_Shore
cg16207974	18	12431241	SLMO1;SLMO1	NM_006553;NM_001142405	3'UTR;3'UTR	chr18:12431189-12431659	Island
cg17316918	19	1056930	ABCA7	NM_019112	Body	NA	NA
cg17526727	6	43791674	NA	NA	NA	NA	NA
cg19022876	12	7055015	C12orf57;C12orf57;C12orf57;C12orf57;C12orf57;C12orf57;PTPN6	NM_001301836;NR_126035;NM_001301834;NM_001301837;NM_138425;NM_001301838;NM_080548	Body;Body;Body;Body;Body;Body;TSS1500	chr12:7053149-7053927	S_Shore
cg20185145	6	7230113	RREB1;RREB1;RREB1;RREB1	NM_001003698;NM_001003700;NM_001168344;NM_001003699	Body;Body;Body;Body	chr6:7229877-7230865	Island
cg20486417	22	25574877	KIAA1671	NM_001145206	Body	chr22:25574876-25575542	Island
cg20854578	11	64815958	NAALADL1	NM_005468	Body	chr11:64815040-64815722	S_Shore
cg20979128	1	16271176	ZBTB17	NM_003443	Body	chr1:16270591-16271582	Island
cg21230774	5	73980437	HEXB	NM_000521	TSS1500	chr5:73980913-73981521	N_Shore
cg21376133	6	10479132	NA	NA	NA	NA	NA
cg21576525	17	80796712	TBCD;ZNF750	NM_005993;NM_024702	Body;5'UTR	NA	NA
cg22194761	1	36867547	NA	NA	NA	chr1:36863211-36863603	S_Shelf
cg23342262	2	47421986	LOC101927043	NR_110208	Body	NA	NA
cg23657242	6	151392692	MTHFD1L;MTHFD1L;MTHFD1L	NM_015440;NM_001242767;NM_001242768	Body;Body;Body	NA	NA
cg24733435	11	57254810	SLC43A1	NM_003627	Body	chr11:57249946-57250848	S_Shelf
cg27021529	8	4440491	CSMD1	NM_033225	Body	NA	NA

## Sheet: high risk non metastatic
DNA-methylation signature: CpGs characteristic of high-risk non-metastatic carcinome
IlmnID	CHR	MAPINFO	UCSC_RefGene_Name	UCSC_RefGene_Accession	UCSC_RefGene_Group	UCSC_CpG_Islands_Name	Relation_to_UCSC_CpG_Island
cg02289752	1	17998265	ARHGEF10L;ARHGEF10L	NM_001011722;NM_018125	Body;Body	NA	NA
cg03904876	12	54322092	NA	NA	NA	chr12:54321301-54321721	S_Shore
cg04065338	2	121101472	NA	NA	NA	chr2:121101800-121104534	N_Shore
cg06340987	11	20182695	DBX1	NM_001029865	TSS1500	chr11:20184570-20185497	N_Shore
cg06897687	16	86737508	NA	NA	NA	NA	NA
cg08813787	3	185300341	NA	NA	NA	chr3:185303822-185304497	N_Shelf
cg09832244	12	6729600	LPAR5;LPAR5	NM_020400;NM_001142961	Body;Body	chr12:6729248-6730310	Island
cg10485624	1	46625561	PIK3R3	NM_001303427	Body	NA	NA
cg12140665	3	184800813	C3orf70	NM_001025266	Body	NA	NA
cg12421834	6	168714673	DACT2	NM_214462	Body	NA	NA
cg12939648	13	113106473	NA	NA	NA	chr13:113106337-113106544	Island
cg13330050	5	114632793	CCDC112;CCDC112	NM_001040440;NM_152549	TSS1500;TSS1500	chr5:114631986-114632302	S_Shore
cg14041855	8	1068250	NA	NA	NA	NA	NA
cg14700524	10	3282231	NA	NA	NA	NA	NA
cg15990646	3	44171939	NA	NA	NA	NA	NA
cg16321524	20	33422627	HMGB3L1	NR_002165	TSS1500	NA	NA
cg17028213	15	25277629	NA	NA	NA	NA	NA
cg17433004	20	21087500	NA	NA	NA	chr20:21086139-21087175	S_Shore
cg18806140	2	79739278	CTNNA2;CTNNA2	NM_004389;NM_001164883	TSS1500;TSS1500	chr2:79739696-79740243	N_Shore
cg20553124	6	36253157	PNPLA1;PNPLA1;PNPLA1	NM_173676;NM_001145717;NM_001145716	5'UTR;Body;5'UTR	NA	NA
cg20659752	7	34360960	NA	NA	NA	NA	NA
cg21639553	7	1858440	MAD1L1;MAD1L1;MAD1L1	NM_003550;NM_001013837;NM_001013836	Body;Body;Body	NA	NA
cg23934731	15	89904873	NA	NA	NA	chr15:89904822-89906050	Island
cg24528164	6	30312580	RPP21	NM_024839	TSS1500	chr6:30312837-30313419	N_Shore
cg25349044	22	23191050	NA	NA	NA	NA	NA
cg25368647	5	176736591	MXD3;MXD3	NM_031300;NM_001142935	Body;Body	chr5:176738448-176739562	N_Shore
cg26243278	12	125628211	NA	NA	NA	NA	NA
cg27216957	14	60784519	NA	NA	NA	NA	NA

## Sheet: high risk metastatic
DNA-methylation signature: CpGs characteristic of high-risk metastatic carcinome
IlmnID	CHR	MAPINFO	UCSC_RefGene_Name	UCSC_RefGene_Accession	UCSC_RefGene_Group	UCSC_CpG_Islands_Name	Relation_to_UCSC_CpG_Island
cg00192136	11	20178496	DBX1	NM_001029865	Body	chr11:20177608-20178824	Island
cg02203224	12	123464087	ARL6IP4;ARL6IP4;OGFOD2;ARL6IP4;ARL6IP4	NM_018694;NM_001002251;NM_024623;NM_016638;NM_001002252	TSS1500;TSS1500;3'UTR;TSS1500;TSS1500	chr12:123464820-123465972	N_Shore
cg04614923	12	93096622	C12orf74	NM_001037671	TSS1500	NA	NA
cg17602614	12	39393078	NA	NA	NA	NA	NA
cg18339380	4	184838092	STOX2	NM_020225	Body	NA	NA
cg19669063	6	109805477	ZBTB24;ZBTB24	NM_001164313;NM_014797	TSS1500;TSS1500	chr6:109804094-109804522	S_Shore
cg20283477	1	20693333	NA	NA	NA	chr1:20692582-20693534	Island
cg21268469	2	236446210	AGAP1;AGAP1;AGAP1	NM_001244888;NM_001037131;NM_014914	Body;Body;Body	chr2:236443815-236444025	S_Shelf
cg22255037	3	68039681	FAM19A1	NM_001252216	TSS1500	NA	NA
cg25975689	12	54330354	NA	NA	NA	chr12:54332805-54333731	N_Shelf
cg26194089	12	2862360	NA	NA	NA	chr12:2861782-2862472	Island
