# Supplementary material for: Genome wide DNA methylation profiling identifies specific epigenetic features in high-risk cutaneous squamous cell carcinoma
Source: PLoS One. 2019 Dec 20;14(12):e0223341. doi: 10.1371/journal.pone.0223341 (PMC6924689; doi:10.1371/journal.pone.0223341)
Supplement: S4 Table — (XLSX) [file pone.0223341.s005.xlsx]

## Sheet: high-low
Differentially methylated CpGs between high-risk and low-risk carcinomes
IlmnID	coefficient	change in methylation	CHR	MAPINFO	UCSC_RefGene_Name	UCSC_RefGene_Accession	UCSC_RefGene_Group	UCSC_CpG_Islands_Name	Relation_to_UCSC_CpG_Island
cg00081579	0,028873467	UP	2	105924848	TGFBRAP1;TGFBRAP1	NM_001142621;NM_004257	5'UTR;5'UTR	NA	NA
cg00116699	0,01715183	UP	2	240205260	HDAC4	NM_006037	Body	NA	NA
cg00134191	0,010384922	UP	15	101450839	ALDH1A3;ALDH1A3	NM_000693;NM_001293815	Body;Body	NA	NA
cg00227093	0,004987151	UP	5	149979838	SYNPO	NM_001166208	TSS1500	NA	NA
cg00228629	0,130712696	UP	4	160323371	NA	NA	NA	NA	NA
cg00344372	0,14739447	UP	4	3443625	HGFAC	NM_001528	TSS200	NA	NA
cg00431114	-0,184429614	DOWN	20	43104027	TTPAL;TTPAL	NM_024331;NM_001039199	TSS1500;TSS1500	chr20:43104406-43104654	N_Shore
cg00448021	0,004643467	UP	1	228640093	NA	NA	NA	NA	NA
cg00457779	0,015376515	UP	5	39272488	NA	NA	NA	NA	NA
cg00469771	0,071077675	UP	17	79799525	NA	NA	NA	chr17:79799286-79799624	Island
cg00469800	0,005425537	UP	9	132584943	TOR1A	NM_000113	Body	chr9:132586191-132586570	N_Shore
cg00471371	0,001682206	UP	18	74114728	ZNF516	NM_014643	Body	chr18:74114551-74114791	Island
cg00476771	0,075597211	UP	5	64398066	NA	NA	NA	chr5:64398699-64399216	N_Shore
cg00503998	0,00394178	UP	8	145625814	CPSF1;MIR1234	NM_013291;NR_031600	Body;TSS1500	chr8:145621585-145621891	S_Shelf
cg00504599	0,073554159	UP	17	79428036	BAHCC1	NM_001080519	Body	chr17:79427930-79429135	Island
cg00520410	0,037318067	UP	16	81558154	CMIP;CMIP	NM_198390;NM_030629	Body;Body	NA	NA
cg00533827	0,110184158	UP	2	86163827	NA	NA	NA	NA	NA
cg00544070	0,011592126	UP	15	75514925	NA	NA	NA	NA	NA
cg00579751	0,029692676	UP	3	4790361	ITPR1;ITPR1;ITPR1	NM_001099952;NM_001168272;NM_002222	Body;Body;Body	NA	NA
cg00634542	0,055361485	UP	2	219254588	SLC11A1	NM_000578	Body	chr2:219255949-219256210	N_Shore
cg00639925	0,042658439	UP	21	37829516	NA	NA	NA	NA	NA
cg00746767	0,091821341	UP	7	44299273	CAMK2B;CAMK2B;CAMK2B;CAMK2B;CAMK2B;CAMK2B;CAMK2B;CAMK2B;CAMK2B	NM_172081;NM_172079;NM_172080;NM_172078;NM_001293170;NM_001220;NM_172084;NM_172083;NM_172082	Body;Body;Body;Body;Body;Body;Body;Body;Body	NA	NA
cg00747048	0,019773777	UP	16	87849497	NA	NA	NA	NA	NA
cg00769590	0,004850099	UP	12	1756074	WNT5B;WNT5B	NM_030775;NM_032642	3'UTR;3'UTR	chr12:1754997-1755243	S_Shore
cg00770861	0,025960425	UP	20	37491866	PPP1R16B;PPP1R16B	NM_015568;NM_001172735	Body;Body	NA	NA
cg00859434	0,03111918	UP	3	17081344	PLCL2;PLCL2	NM_015184;NM_001144382	Body;Body	NA	NA
cg00892138	0,021582986	UP	19	43891808	TEX101	NM_031451	TSS1500	NA	NA
cg01059398	0,065753027	UP	3	172235808	TNFSF10	NM_003810	Body	NA	NA
cg01070424	0,020939235	UP	16	50298046	NA	NA	NA	NA	NA
cg01105019	0,013787067	UP	12	18837147	PLCZ1;PLCZ1	NR_073075;NM_033123	Body;Body	NA	NA
cg01139080	0,121539002	UP	3	195974349	PCYT1A	NM_005017	Body	NA	NA
cg01154429	0,072244922	UP	10	48393869	NA	NA	NA	NA	NA
cg01182455	0,113512243	UP	9	131313189	NA	NA	NA	chr9:131314228-131315496	N_Shore
cg01208873	0,023468436	UP	1	15127769	KIAA1026;KIAA1026	NM_201628;NM_015209	Body;Body	chr1:15127583-15127869	Island
cg01235607	0,063572237	UP	5	176912137	PDLIM7;PDLIM7;PDLIM7	NR_103804;NM_203352;NM_005451	Body;Body;Body	NA	NA
cg01241798	0,03426219	UP	16	88904469	GALNS	NM_000512	Body	chr16:88905509-88905750	N_Shore
cg01256914	0,07164871	UP	21	45749759	C21orf2;C21orf2;C21orf2;C21orf2	NM_004928;NM_001271441;NM_001271440;NM_001271442	3'UTR;3'UTR;3'UTR;3'UTR	chr21:45752382-45752598	N_Shelf
cg01280138	0,015003028	UP	11	60879460	CD5	NM_014207	Body	NA	NA
cg01319709	0,012670011	UP	18	10130756	NA	NA	NA	chr18:10131853-10132080	N_Shore
cg01366577	0,028621685	UP	3	99790859	FILIP1L;FILIP1L;CMSS1	NM_001042459;NM_182909;NM_032359	5'UTR;5'UTR;Body	NA	NA
cg01410991	0,015108154	UP	14	75081499	NA	NA	NA	chr14:75077317-75079596	S_Shore
cg01418351	0,114088235	UP	4	1294432	MAEA;MAEA	NM_005882;NM_001017405	Body;Body	NA	NA
cg01498832	0,093459133	UP	17	78682934	RPTOR;RPTOR	NM_001163034;NM_020761	Body;Body	NA	NA
cg01595413	0,057485374	UP	22	24861780	ADORA2A-AS1;ADORA2A-AS1	NR_028484;NR_028483	Body;Body	NA	NA
cg01634664	-0,063886747	DOWN	14	91580142	C14orf159;C14orf159;C14orf159;C14orf159;C14orf159	NM_001102368;NM_024952;NM_001102369;NM_001102366;NM_001102367	TSS1500;TSS1500;TSS1500;TSS1500;TSS1500	NA	NA
cg01649459	0,22441423	UP	7	127357737	SND1	NM_014390	Body	NA	NA
cg01662427	0,058603702	UP	20	1881696	SIRPA;SIRPA;SIRPA	NM_080792;NM_001040022;NM_001040023	Body;Body;Body	NA	NA
cg01663440	0,033656689	UP	12	1056096	RAD52	NM_134424	5'UTR	chr12:1058481-1059430	N_Shelf
cg01848115	0,075148717	UP	21	47052151	NA	NA	NA	chr21:47053054-47054404	N_Shore
cg01851201	0,009369613	UP	22	38819760	NA	NA	NA	chr22:38822879-38824193	N_Shelf
cg01874672	0,097522877	UP	4	1204956	NA	NA	NA	chr4:1205817-1206203	N_Shore
cg01893068	0,011196772	UP	7	90254267	NA	NA	NA	NA	NA
cg01946656	0,058966814	UP	10	71086072	HK1;HK1;HK1;HK1;HK1	NM_033497;NM_033498;NM_033500;NM_033496;NM_000188	Body;Body;Body;Body;Body	NA	NA
cg01963002	-0,012563292	DOWN	7	97735575	LMTK2	NM_014916	TSS1500	chr7:97736035-97736854	N_Shore
cg02015687	0,028455587	UP	17	2385771	METTL16	NM_024086	Body	NA	NA
cg02016405	0,125361194	UP	2	65297792	CEP68	NM_015147	Body	NA	NA
cg02123704	0,055809429	UP	6	135613063	AHI1;AHI1;AHI1	NM_001134830;NM_017651;NM_001134831	Body;Body;Body	NA	NA
cg02133278	0,180392956	UP	19	50244891	TSKS	NM_021733	Body	NA	NA
cg02158130	0,02659898	UP	5	17438811	NA	NA	NA	NA	NA
cg02163885	0,036844098	UP	6	27729346	NA	NA	NA	NA	NA
cg02250400	0,060066962	UP	8	37698620	GPR124	NM_032777	Body	chr8:37698846-37699931	N_Shore
cg02255098	0,026755093	UP	19	45317924	BCAM;BCAM	NM_001013257;NM_005581	Body;Body	chr19:45316492-45316842	S_Shore
cg02286380	0,096262009	UP	17	4621205	ARRB2;ARRB2	NM_004313;NM_199004	Body;Body	NA	NA
cg02390637	0,084959244	UP	10	106074440	ITPRIP	NM_033397	Body	chr10:106074965-106075368	N_Shore
cg02540736	-0,041969012	DOWN	14	100774063	SLC25A29;MIR345	NM_001039355;NR_029906	TSS1500;TSS200	chr14:100771820-100773673	S_Shore
cg02560323	0,044920012	UP	2	11517076	NA	NA	NA	NA	NA
cg02617388	0,034969589	UP	12	48216620	NA	NA	NA	chr12:48213109-48214188	S_Shelf
cg02651357	0,028539229	UP	6	6695860	NA	NA	NA	NA	NA
cg02697989	0,136562136	UP	10	1234979	ADARB2	NM_018702	Body	chr10:1230813-1231214	S_Shelf
cg02857726	0,053141995	UP	3	149088388	TM4SF1	NM_014220	Body	NA	NA
cg02879097	0,034067896	UP	4	40239725	RHOH;RHOH;RHOH;RHOH;RHOH;RHOH;RHOH;RHOH;RHOH;RHOH;RHOH;RHOH	NM_001278368;NM_001278367;NM_001278366;NM_001278365;NM_001278364;NM_001278369;NM_004310;NM_001278363;NM_001278362;NM_001278361;NM_001278360;NM_001278359	5'UTR;5'UTR;5'UTR;5'UTR;5'UTR;5'UTR;5'UTR;5'UTR;5'UTR;5'UTR;5'UTR;5'UTR	NA	NA
cg02976843	0,015047997	UP	17	2843257	RAP1GAP2;RAP1GAP2	NM_015085;NM_001100398	Body;Body	NA	NA
cg02981703	0,047415682	UP	1	9005734	CA6	NM_001215	TSS200	NA	NA
cg03090059	0,016313399	UP	15	59992495	NA	NA	NA	NA	NA
cg03095321	0,097075535	UP	10	129844338	PTPRE;PTPRE	NM_130435;NM_006504	TSS1500;Body	NA	NA
cg03107987	0,10215381	UP	19	3481960	C19orf77	NM_001136503	TSS1500	chr19:3481782-3482048	Island
cg03151905	0,038249193	UP	3	4790790	ITPR1;ITPR1;ITPR1	NM_001099952;NM_001168272;NM_002222	Body;Body;Body	NA	NA
cg03157871	0,109232551	UP	3	128186222	DNAJB8;DNAJB8-AS1	NM_153330;NR_037890	TSS200;Body	NA	NA
cg03191260	0,059933609	UP	8	28974423	KIF13B	NM_015254	Body	NA	NA
cg03197611	0,113158441	UP	1	168050936	GPR161;GPR161;GPR161;GPR161;GPR161;GPR161;GPR161	NM_153832;NM_001267614;NM_001267613;NM_001267612;NM_001267611;NM_001267610;NM_001267609	3'UTR;3'UTR;3'UTR;3'UTR;3'UTR;3'UTR;3'UTR	NA	NA
cg03211843	0,010736515	UP	4	2432285	CFAP99	NM_001193282	Body	chr4:2431798-2432328	Island
cg03262445	0,038596174	UP	8	22503119	BIN3	NM_018688	Body	NA	NA
cg03310874	0,025120367	UP	7	4850260	RADIL	NM_018059	Body	chr7:4848251-4849204	S_Shore
cg03335886	0,055717424	UP	13	20797410	GJB6;GJB6;GJB6;GJB6	NM_006783;NM_001110219;NM_001110220;NM_001110221	Body;Body;Body;Body	NA	NA
cg03356331	0,025465954	UP	10	3610737	LOC105376360	NR_131187	Body	NA	NA
cg03380612	0,112978194	UP	17	68262697	NA	NA	NA	NA	NA
cg03396826	0,054578574	UP	1	180161452	QSOX1;QSOX1	NM_002826;NM_001004128	Body;Body	NA	NA
cg03413355	0,036520373	UP	15	56537579	NA	NA	NA	chr15:56535651-56536129	S_Shore
cg03440891	0,008317215	UP	1	787506	LINC01128;LINC01128;LINC01128;LINC01128;LINC01128;LINC01128;LINC01128;LINC01128;LINC01128	NR_047525;NR_047523;NR_047521;NR_047519;NR_047524;NR_047523;NR_047521;NR_047519;NR_047525	ExonBnd;ExonBnd;ExonBnd;ExonBnd;Body;Body;Body;Body;Body	chr1:788863-789211	N_Shore
cg03530393	0,039913565	UP	7	31850782	PDE1C	NM_005020	Body	NA	NA
cg03590328	0,100796354	UP	7	2684462	TTYH3	NM_025250	Body	chr7:2686757-2687306	N_Shelf
cg03680291	0,127581481	UP	16	47052148	NA	NA	NA	chr16:47047799-47048150	S_Shelf
cg03720974	0,048165095	UP	11	101741455	NA	NA	NA	NA	NA
cg03894068	0,000894706	UP	20	19955537	RIN2	NM_018993	Body	chr20:19955536-19956034	Island
cg03919650	0,001368736	UP	16	3306855	MEFV	NM_000243	TSS1500	chr16:3304351-3304696	S_Shelf
cg03946667	0,01212143	UP	5	135394361	TGFBI	NM_000358	Body	NA	NA
cg03992323	0,031664423	UP	1	224023297	TP53BP2;TP53BP2	NM_001031685;NM_005426	Body;5'UTR	NA	NA
cg03998636	0,004825672	UP	13	111210121	RAB20	NM_017817	Body	chr13:111213589-111214477	N_Shelf
cg04079215	0,005114335	UP	1	95095221	NA	NA	NA	NA	NA
cg04082408	0,0133768	UP	22	30648599	NA	NA	NA	NA	NA
cg04214459	0,0386017	UP	1	198637612	PTPRC;PTPRC;PTPRC;PTPRC	NM_080922;NM_002838;NM_080923;NM_080921	Body;Body;Body;Body	NA	NA
cg04231643	0,014387806	UP	11	1803975	NA	NA	NA	NA	NA
cg04325291	0,019480142	UP	1	203523643	NA	NA	NA	NA	NA
cg04325963	0,049204348	UP	14	73613981	PSEN1;PSEN1	NM_000021;NM_007318	5'UTR;5'UTR	NA	NA
cg04383647	0,063317807	UP	6	7616109	NA	NA	NA	NA	NA
cg04387521	0,090950892	UP	7	6211844	CYTH3	NM_004227	Body	chr7:6209930-6210718	S_Shore
cg04405960	0,00823168	UP	10	47638040	ANTXRLP1;ANTXRLP1	NR_103828;NR_103827	Body;Body	NA	NA
cg04453124	0,039151026	UP	10	79596240	DLG5	NM_004747	Body	NA	NA
cg04502673	0,048120495	UP	10	5591063	NA	NA	NA	NA	NA
cg04510714	0,020979746	UP	1	153372691	NA	NA	NA	NA	NA
cg04590464	0,007733216	UP	2	99330348	MGAT4A	NM_012214	Body	NA	NA
cg04690994	0,077204185	UP	5	147267680	NA	NA	NA	NA	NA
cg04731714	0,027114274	UP	11	67049212	ADRBK1	NM_001619	Body	chr11:67052394-67053110	N_Shelf
cg04752186	0,075146729	UP	7	158707891	WDR60	NM_018051	Body	NA	NA
cg04756010	0,036073792	UP	6	5778988	NA	NA	NA	NA	NA
cg04880120	0,01475983	UP	11	108731217	DDX10	NM_004398	Body	NA	NA
cg04962918	0,000987161	UP	11	69077695	NA	NA	NA	NA	NA
cg04975811	0,075453558	UP	10	73491805	C10orf105;CDH23;CDH23	NM_001168390;NM_001171930;NM_022124	5'UTR;Body;Body	NA	NA
cg05027554	0,059741233	UP	16	646579	RAB40C	NM_021168	Body	chr16:649465-650057	N_Shelf
cg05115276	0,037133866	UP	3	150986725	MED12L;P2RY14	NM_053002;NM_014879	Body;5'UTR	NA	NA
cg05165553	0,031639286	UP	18	77171010	NFATC1;NFATC1;NFATC1;NFATC1;NFATC1	NM_006162;NM_172388;NM_172389;NM_172387;NM_172390	Body;5'UTR;Body;Body;Body	chr18:77170427-77171445	Island
cg05420685	0,04732337	UP	16	84561117	NA	NA	NA	NA	NA
cg05432083	0,180466993	UP	15	99995383	NA	NA	NA	NA	NA
cg05495804	0,032695285	UP	4	154451356	KIAA0922;KIAA0922	NM_001131007;NM_015196	Body;Body	NA	NA
cg05521474	0,068734486	UP	5	135082196	NA	NA	NA	NA	NA
cg05556833	0,030788402	UP	21	44357067	NA	NA	NA	NA	NA
cg05629005	0,041225372	UP	15	50554437	HDC;HDC	NM_002112;NM_001306146	Body;Body	NA	NA
cg05637398	0,019921697	UP	1	9392947	SPSB1	NM_025106	5'UTR	NA	NA
cg05686332	-0,033786301	DOWN	6	31875344	C2;C2	NM_001282457;NM_001178063	5'UTR;Body	NA	NA
cg05696848	0,040354734	UP	16	27257330	NSMCE1	NM_145080	Body	NA	NA
cg05705068	0,000750598	UP	8	96102529	NA	NA	NA	NA	NA
cg05742286	0,087372976	UP	12	94533865	NA	NA	NA	chr12:94533729-94533952	Island
cg05751661	0,077188252	UP	20	52226824	NA	NA	NA	NA	NA
cg05761145	0,009085227	UP	17	72517327	CD300LB	NM_174892	3'UTR	NA	NA
cg05785753	0,100508966	UP	11	71189490	NADSYN1	NM_018161	Body	NA	NA
cg05794813	0,138810748	UP	7	1057827	C7orf50;C7orf50;C7orf50	NM_001134395;NM_032350;NM_001134396	Body;Body;Body	chr7:1059528-1059877	N_Shore
cg05827190	0,067399753	UP	4	681440	MFSD7	NM_032219	Body	chr4:681313-681514	Island
cg05859572	0,02826978	UP	3	100240476	TMEM45A	NM_018004	5'UTR	NA	NA
cg05895386	0,007693871	UP	15	101690699	NA	NA	NA	NA	NA
cg06029444	0,013007772	UP	17	73506226	CASKIN2;CASKIN2	NM_001142643;NM_020753	TSS1500;Body	NA	NA
cg06043201	0,087401672	UP	8	28974428	KIF13B	NM_015254	Body	NA	NA
cg06066614	0,021971438	UP	9	141107176	FAM157B	NM_001145249	Body	NA	NA
cg06067816	0,006001893	UP	4	147256091	SLC10A7;SLC10A7	NM_001029998;NM_001300842	Body;Body	NA	NA
cg06084585	0,006387821	UP	13	50797125	DLEU1	NR_109974	Body	NA	NA
cg06235649	0,011442877	UP	22	32021968	PISD	NM_014338	5'UTR	NA	NA
cg06269559	0,04231798	UP	2	15298785	NA	NA	NA	NA	NA
cg06305891	0,013542604	UP	3	195897904	NA	NA	NA	NA	NA
cg06333800	0,011084231	UP	7	151442481	PRKAG2;PRKAG2	NM_016203;NM_001040633	Body;Body	NA	NA
cg06343732	0,142738545	UP	1	2167707	SKI	NM_003036	Body	NA	NA
cg06419268	0,066587433	UP	1	206879950	MAPKAPK2;MAPKAPK2	NM_032960;NM_004759	Body;Body	NA	NA
cg06427857	0,206581242	UP	2	219015004	NA	NA	NA	NA	NA
cg06438216	0,006514134	UP	11	10746826	NA	NA	NA	NA	NA
cg06470568	0,021995899	UP	12	124830716	NCOR2;NCOR2;NCOR2	NM_006312;NM_001077261;NM_001206654	Body;Body;Body	chr12:124829153-124829490	S_Shore
cg06496913	0,04623649	UP	17	59378652	BCAS3;BCAS3	NM_001099432;NM_017679	Body;Body	NA	NA
cg06593290	0,082974838	UP	10	65281108	REEP3	NM_001001330	TSS200	chr10:65280870-65282030	Island
cg06616684	0,038946934	UP	2	190365181	NA	NA	NA	NA	NA
cg06619346	0,002148352	UP	20	1822386	NA	NA	NA	NA	NA
cg06633438	0,077657542	UP	19	6272158	MLLT1	NM_005934	Body	chr19:6271959-6272176	Island
cg06679310	0,019401451	UP	8	1957176	NA	NA	NA	chr8:1956926-1957177	Island
cg06744388	0,044804337	UP	5	77887169	LHFPL2	NM_005779	5'UTR	NA	NA
cg06862756	0,077106251	UP	11	77890695	KCTD21	NM_001029859	5'UTR	NA	NA
cg06897548	0,00698956	UP	22	39810706	TAB1;TAB1	NM_006116;NM_153497	Body;Body	NA	NA
cg06907680	-0,068386727	DOWN	14	91580129	C14orf159;C14orf159;C14orf159;C14orf159;C14orf159	NM_001102368;NM_024952;NM_001102369;NM_001102366;NM_001102367	TSS1500;TSS1500;TSS1500;TSS1500;TSS1500	NA	NA
cg06933824	0,00998565	UP	5	172110579	NEURL1B	NM_001142651	Body	chr5:172110282-172111166	Island
cg06975684	0,028586913	UP	2	159248551	CCDC148;CCDC148;CCDC148	NM_138803;NM_001301685;NM_001301684	Body;Body;5'UTR	NA	NA
cg06979374	0,032714966	UP	11	123456094	GRAMD1B;GRAMD1B;GRAMD1B	NM_020716;NM_001286563;NM_001286564	Body;Body;Body	NA	NA
cg07031743	0,100901992	UP	16	87909000	NA	NA	NA	NA	NA
cg07054804	0,166885563	UP	11	10621492	MRVI1;MRVI1;MRVI1;MRVI1	NM_001100167;NM_001100163;NM_130385;NM_001098579	Body;Body;Body;Body	NA	NA
cg07081759	0,129552743	UP	10	126330905	FAM53B	NM_014661	Body	NA	NA
cg07095530	0,011142604	UP	7	100859728	ZNHIT1;PLOD3	NM_006349;NM_001084	TSS1500;Body	chr7:100860297-100861029	N_Shore
cg07152894	0,046731382	UP	8	102373664	NA	NA	NA	NA	NA
cg07180212	0,035473322	UP	17	74557703	SNORD1A	NR_004395	TSS200	chr17:74553220-74553912	S_Shelf
cg07217789	0,020041696	UP	13	84660622	NA	NA	NA	NA	NA
cg07381651	0,010066824	UP	12	12628106	DUSP16	NM_030640	3'UTR	NA	NA
cg07394341	0,056791659	UP	11	4505722	NA	NA	NA	NA	NA
cg07395826	0,008601153	UP	2	63377498	WDPCP;WDPCP;WDPCP	NR_122106;NM_001042692;NM_015910	Body;Body;Body	NA	NA
cg07446306	0,026171689	UP	14	102746504	MOK;MOK	NM_014226;NM_001272011	Body;Body	NA	NA
cg07514343	0,05839635	UP	15	41982969	MGA;MIR626;MGA	NM_001080541;NR_030356;NM_001164273	Body;TSS1500;Body	NA	NA
cg07591253	-0,009326988	DOWN	7	2516944	GRIFIN	NM_001291784	TSS1500	NA	NA
cg07596316	0,006314993	UP	3	15519578	COLQ;COLQ;COLQ	NM_080538;NM_080539;NM_005677	Body;Body;Body	NA	NA
cg07624742	-0,151304001	DOWN	19	5892048	NA	NA	NA	chr19:5892110-5892472	N_Shore
cg07625092	0,038483859	UP	15	62535557	NA	NA	NA	NA	NA
cg07714085	0,158055536	UP	2	46424852	NA	NA	NA	NA	NA
cg07727594	0,034845577	UP	20	45187423	SLC13A3;SLC13A3	NM_022829;NM_001011554	3'UTR;3'UTR	NA	NA
cg07738579	0,014368049	UP	3	31056013	NA	NA	NA	NA	NA
cg07804973	0,055162851	UP	13	114263406	TFDP1;TFDP1	NR_026580;NM_007111	Body;Body	chr13:114260191-114260565	S_Shelf
cg07813495	0,083009482	UP	1	37947276	ZC3H12A	NM_025079	Body	NA	NA
cg07827395	0,022842524	UP	7	6323913	NA	NA	NA	NA	NA
cg07856428	0,00301517	UP	17	78854143	RPTOR;RPTOR	NM_020761;NM_001163034	Body;Body	chr17:78849401-78850933	S_Shelf
cg07867325	0,113685124	UP	3	73159953	NA	NA	NA	chr3:73159857-73160140	Island
cg07875068	0,014699041	UP	12	116814302	NA	NA	NA	NA	NA
cg07905808	0,040844455	UP	6	30297389	TRIM39;TRIM39	NM_172016;NM_021253	Body;Body	chr6:30294169-30295071	S_Shelf
cg07957035	0,087506678	UP	16	49623763	ZNF423	NM_015069	Body	NA	NA
cg08085597	-0,001447355	DOWN	6	31164776	HCG27	NR_026791	TSS1500	chr6:31165412-31165923	N_Shore
cg08087541	0,084816662	UP	11	837257	CD151;CD151;CD151;CD151;CD151;CD151;CD151;CD151	NM_001039490;NM_139029;NM_139030;NM_004357;NM_001039490;NM_139029;NM_139030;NM_004357	Body;Body;Body;Body;ExonBnd;ExonBnd;ExonBnd;ExonBnd	chr11:829284-833558	S_Shelf
cg08098550	0,073387237	UP	5	131391828	NA	NA	NA	NA	NA
cg08111960	0,093741517	UP	11	59822765	MS4A3;MS4A3;MS4A3	NM_001031809;NM_006138;NM_001031666	TSS1500;TSS1500;TSS1500	NA	NA
cg08168141	0,000840471	UP	2	8685893	NA	NA	NA	NA	NA
cg08200207	0,79932846	UP	1	12123105	TNFRSF8;TNFRSF8	NM_001281430;NM_001243	TSS1500;TSS1500	chr1:12123488-12124148	N_Shore
cg08271907	0,028754607	UP	8	142250257	NA	NA	NA	NA	NA
cg08289839	0,043248825	UP	13	111318640	CARS2	NM_024537	Body	NA	NA
cg08353847	0,036735365	UP	10	6968167	NA	NA	NA	NA	NA
cg08365438	0,290771124	UP	10	21683093	NA	NA	NA	NA	NA
cg08393943	0,079923463	UP	3	122671707	SEMA5B;SEMA5B;SEMA5B;SEMA5B;SEMA5B	NM_001256346;NM_001031702;NR_046079;NM_001256347;NM_001256348	Body;Body;Body;Body;5'UTR	NA	NA
cg08425610	0,017484787	UP	19	46029456	VASP	NM_003370	3'UTR	chr19:46032304-46032855	N_Shelf
cg08425796	0,024659123	UP	22	50981121	NA	NA	NA	chr22:50982570-50982994	N_Shore
cg08432509	0,018063728	UP	20	62317768	RTEL1;RTEL1	NM_016434;NM_032957	Body;Body	chr20:62317505-62317775	Island
cg08441314	0,031988704	UP	11	121446689	SORL1	NM_003105	Body	NA	NA
cg08484676	0,07150002	UP	12	47057092	NA	NA	NA	NA	NA
cg08551567	0,016106876	UP	3	45152223	CDCP1;CDCP1	NM_022842;NM_178181	Body;Body	NA	NA
cg08621778	0,062794695	UP	1	202102420	ARL8A	NM_138795	3'UTR	NA	NA
cg08629043	0,023737579	UP	2	240196078	HDAC4	NM_006037	Body	chr2:240196768-240196997	N_Shore
cg08651677	0,009193191	UP	5	148183009	NA	NA	NA	NA	NA
cg08661617	0,043892292	UP	8	17198946	MTMR7	NM_004686	Body	NA	NA
cg08691235	0,00582791	UP	2	179395935	TTN;TTN;TTN;MIR548N;TTN	NM_133378;NM_133432;NM_003319;NR_031666;NM_133437	Body;Body;Body;Body;Body	NA	NA
cg08752433	0,005746058	UP	12	111016566	PPTC7	NM_139283	Body	chr12:111020507-111021192	N_Shelf
cg08796391	0,007758377	UP	7	2113395	MAD1L1;MAD1L1;MAD1L1	NM_003550;NM_001013837;NM_001013836	Body;Body;Body	chr7:2116367-2116781	N_Shelf
cg08842616	0,053042094	UP	16	70733772	VAC14	NM_018052	Body	NA	NA
cg08845574	0,073208505	UP	5	81055436	NA	NA	NA	NA	NA
cg08848772	0,075581942	UP	17	17302686	NA	NA	NA	NA	NA
cg08888763	0,009989717	UP	3	158429954	RARRES1;RARRES1	NM_206963;NM_002888	Body;Body	NA	NA
cg08928261	0,10122751	UP	4	40240766	RHOH;RHOH;RHOH;RHOH;RHOH;RHOH;RHOH;RHOH;RHOH;RHOH;RHOH;RHOH	NM_001278368;NM_001278367;NM_001278366;NM_001278365;NM_001278364;NM_001278369;NM_004310;NM_001278363;NM_001278362;NM_001278361;NM_001278360;NM_001278359	5'UTR;5'UTR;5'UTR;5'UTR;5'UTR;5'UTR;5'UTR;5'UTR;5'UTR;5'UTR;5'UTR;5'UTR	NA	NA
cg08932233	0,045907195	UP	1	145385334	NA	NA	NA	chr1:145385289-145385537	Island
cg09062752	0,006510421	UP	9	71443046	PIP5K1B;PIP5K1B	NM_003558;NM_001278253	Body;Body	NA	NA
cg09122423	-0,005383756	DOWN	11	107540995	NA	NA	NA	NA	NA
cg09127592	0,013379297	UP	8	27164804	TRIM35	NM_171982	Body	chr8:27168205-27169082	N_Shelf
cg09138892	0,013406931	UP	17	79005662	FLJ90757	NR_026857	Body	chr17:79006584-79006835	N_Shore
cg09200760	0,209236774	UP	17	29156559	NA	NA	NA	chr17:29158878-29159423	N_Shelf
cg09273716	0,067848978	UP	20	35494835	NA	NA	NA	chr20:35491001-35492805	S_Shelf
cg09287328	0,011908566	UP	10	134231487	NA	NA	NA	NA	NA
cg09300795	0,057744671	UP	16	4042428	ADCY9	NM_001116	Body	NA	NA
cg09303831	0,00096989	UP	17	78261378	RNF213;RNF213	NM_020954;NM_001256071	Body;Body	NA	NA
cg09498077	0,15051453	UP	15	89694216	ABHD2;ABHD2	NM_152924;NM_007011	Body;Body	NA	NA
cg09502149	0,070093894	UP	1	43406792	SLC2A1	NM_006516	Body	NA	NA
cg09514909	0,02786057	UP	3	169794767	GPR160	NM_014373	5'UTR	NA	NA
cg09521743	0,043342704	UP	10	75415752	SYNPO2L;SYNPO2L	NM_001114133;NM_001114133	1stExon;5'UTR	NA	NA
cg09597829	0,097232496	UP	5	37575993	WDR70	NM_018034	Body	NA	NA
cg09620929	0,071068528	UP	7	151490744	PRKAG2;PRKAG2	NM_001040633;NM_016203	5'UTR;Body	NA	NA
cg09636302	0,077563517	UP	12	96389483	HAL	NM_002108	Body	chr12:96389405-96389675	Island
cg09641854	0,028945294	UP	5	142398902	ARHGAP26;ARHGAP26	NM_001135608;NM_015071	Body;Body	NA	NA
cg09667606	0,108471814	UP	6	158507930	SYNJ2	NM_003898	Body	chr6:158507719-158508126	Island
cg09674223	0,019488198	UP	16	58914345	NA	NA	NA	NA	NA
cg09720956	0,065433989	UP	13	44684500	SMIM2-AS1	NR_104065	TSS200	NA	NA
cg09722979	0,022652446	UP	12	31158998	NA	NA	NA	NA	NA
cg09725878	0,005338685	UP	11	114251168	LOC101928940	NR_120567	TSS1500	NA	NA
cg09738346	0,020037705	UP	12	52371825	ACVR1B;ACVR1B;ACVR1B	NM_004302;NM_020328;NM_020327	Body;Body;Body	NA	NA
cg09817069	0,049751207	UP	12	57543610	LRP1	NM_002332	Body	NA	NA
cg09909364	0,058960469	UP	15	81517681	IL16;IL16;IL16	NM_172217;NM_172217;NM_001172128	5'UTR;1stExon;5'UTR	NA	NA
cg10002435	0,071250044	UP	17	79577359	NPLOC4	NM_017921	Body	NA	NA
cg10015578	0,017527659	UP	11	75977998	NA	NA	NA	NA	NA
cg10020520	0,079884256	UP	16	30976186	SETD1A	NM_014712	Body	NA	NA
cg10179518	0,130508795	UP	17	41290744	NBR2	NR_003108	Body	NA	NA
cg10181028	0,081278368	UP	2	232222687	ARMC9	NM_001271466	Body	NA	NA
cg10194352	0,095856429	UP	16	55422784	NA	NA	NA	NA	NA
cg10201370	0,094952404	UP	17	7793976	CHD3;CHD3;CHD3	NM_001005271;NM_005852;NM_001005273	Body;Body;Body	NA	NA
cg10319474	0,011051653	UP	3	48573819	PFKFB4	NM_004567	Body	NA	NA
cg10319579	0,00578305	UP	3	52393744	DNAH1	NM_015512	Body	NA	NA
cg10325053	0,000402069	UP	20	8434698	PLCB1;PLCB1	NM_182734;NM_015192	Body;Body	NA	NA
cg10373964	0,021032571	UP	10	121573990	INPP5F	NM_014937	Body	chr10:121577529-121578385	N_Shelf
cg10447678	0,011170686	UP	2	231090337	SP110;SP140;SP140;SP140;SP140;SP140;SP110	NM_001185015;NM_007237;NM_001278453;NM_001278452;NM_001278451;NM_001005176;NM_001185015	5'UTR;TSS200;TSS200;TSS200;TSS200;TSS200;1stExon	NA	NA
cg10453816	0,026166919	UP	20	37499530	PPP1R16B;PPP1R16B	NM_015568;NM_001172735	Body;Body	NA	NA
cg10454708	0,007695241	UP	12	132180381	NA	NA	NA	NA	NA
cg10475276	0,003351062	UP	11	120143355	POU2F3;POU2F3	NM_001244682;NM_014352	Body;Body	NA	NA
cg10484246	0,012132313	UP	17	76416227	PGS1;PGS1;PGS1;PGS1	NM_024419;NR_110602;NR_110601;NR_111989	3'UTR;Body;Body;Body	NA	NA
cg10528218	0,089424336	UP	4	96361328	UNC5C	NM_003728	Body	NA	NA
cg10543797	0,354682999	UP	1	1688123	NADK	NM_023018	Body	chr1:1691767-1692063	N_Shelf
cg10712561	0,079799324	UP	17	42392983	RUNDC3A;RUNDC3A;RUNDC3A	NM_001144826;NM_001144825;NM_006695	Body;Body;Body	chr17:42392323-42393079	Island
cg10908738	0,01716049	UP	5	10494233	LOC101929412	NR_104606	Body	NA	NA
cg10937494	0,095889383	UP	17	80195101	SLC16A3;SLC16A3;SLC16A3	NM_004207;NM_001042423;NM_001042422	Body;Body;Body	chr17:80195043-80195866	Island
cg10979382	0,031104742	UP	12	29239947	NA	NA	NA	NA	NA
cg10983008	0,016357696	UP	11	64339191	SLC22A11;SLC22A11	NM_018484;NM_001307985	3'UTR;3'UTR	chr11:64335489-64335965	S_Shelf
cg11046602	0,029369857	UP	17	47695458	SPOP;SPOP;SPOP;SPOP;SPOP;SPOP	NM_001007227;NM_001007230;NM_001007228;NM_001007229;NM_003563;NM_001007226	Body;Body;Body;Body;Body;Body	NA	NA
cg11070172	0,016254032	UP	14	23586812	CEBPE	NM_001805	Body	NA	NA
cg11088672	0,05317188	UP	4	142678613	NA	NA	NA	NA	NA
cg11135937	0,222717723	UP	14	24013847	NA	NA	NA	NA	NA
cg11149952	0,06460587	UP	2	230717449	TRIP12;TRIP12;TRIP12;TRIP12	NM_001284215;NM_001284214;NM_004238;NM_001284216	Body;Body;Body;Body	NA	NA
cg11154901	0,133594888	UP	17	76386449	PGS1;PGS1;PGS1;PGS1	NR_110602;NR_110601;NR_111989;NM_024419	Body;Body;Body;Body	NA	NA
cg11204680	0,03790907	UP	22	23975441	C22orf43	NM_016449	TSS1500	NA	NA
cg11260913	0,056767968	UP	14	69818846	GALNT16;GALNT16	NM_020692;NM_001168368	Body;Body	NA	NA
cg11311053	0,034988364	UP	12	124912049	NCOR2;NCOR2	NM_006312;NM_001077261	Body;Body	chr12:124911243-124911464	S_Shore
cg11410857	0,019177022	UP	15	91279302	BLM;BLM;BLM;BLM	NM_000057;NM_001287247;NM_001287246;NM_001287248	5'UTR;5'UTR;5'UTR;5'UTR	NA	NA
cg11422156	0,118897476	UP	10	45477807	RASSF4	NM_032023	Body	NA	NA
cg11454994	0,019806736	UP	16	74999828	WDR59	NM_030581	Body	NA	NA
cg11460110	0,0894827	UP	6	30530458	PRR3;PRR3	NM_001077497;NM_025263	3'UTR;3'UTR	NA	NA
cg11462667	0,015493753	UP	3	160698705	PPM1L	NM_139245	Body	NA	NA
cg11510938	0,034629281	UP	7	1220897	NA	NA	NA	NA	NA
cg11553721	0,100986457	UP	13	114287546	TFDP1;TFDP1	NR_026580;NM_007111	Body;Body	chr13:114287533-114287816	Island
cg11589287	0,032907318	UP	8	1905343	ARHGEF10	NM_014629	Body	NA	NA
cg11609556	0,04558287	UP	17	79006044	FLJ90757	NR_026857	Body	chr17:79006584-79006835	N_Shore
cg11628370	0,037311382	UP	1	247609300	NLRP3;NLRP3;NLRP3;NLRP3;NLRP3;NLRP3	NM_001127461;NM_001079821;NM_004895;NM_001127462;NM_001243133;NM_183395	Body;Body;Body;Body;Body;Body	NA	NA
cg11715789	0,028271993	UP	5	179036461	RUFY1;RUFY1;RUFY1	NM_001040451;NM_001040452;NM_025158	Body;Body;Body	NA	NA
cg11723077	0,001914883	UP	6	158508188	SYNJ2	NM_003898	Body	chr6:158507719-158508126	S_Shore
cg11749792	0,007197778	UP	8	124730091	ANXA13;ANXA13	NM_001003954;NM_004306	Body;Body	NA	NA
cg11812928	0,010492798	UP	1	227164459	CABC1	NM_020247	Body	chr1:227163739-227164237	S_Shore
cg11830902	0,008302361	UP	2	106392414	NCK2;NCK2	NM_003581;NM_001004722	5'UTR;5'UTR	NA	NA
cg11929872	0,070640119	UP	4	124666954	LINC01091	NR_027105	Body	NA	NA
cg11939689	0,010596376	UP	18	55583769	NA	NA	NA	NA	NA
cg11969064	0,090062517	UP	8	1845598	ARHGEF10	NM_014629	Body	NA	NA
cg11997536	0,026711672	UP	19	16176297	NA	NA	NA	chr19:16178396-16178609	N_Shelf
cg12049875	0,081644031	UP	20	19955868	RIN2	NM_018993	Body	chr20:19955536-19956034	Island
cg12116137	0,017626681	UP	17	1576449	PRPF8	NM_006445	Body	NA	NA
cg12207127	0,018648186	UP	10	80879244	ZMIZ1	NM_020338	5'UTR	NA	NA
cg12281271	0,009052079	UP	21	39796367	ERG;ERG;ERG;ERG;ERG;ERG;ERG;ERG	NM_001243432;NM_182918;NM_004449;NM_001136154;NM_001243428;NM_001291391;NM_001136155;NM_001243429	Body;Body;Body;Body;Body;Body;5'UTR;5'UTR	NA	NA
cg12293539	0,018597983	UP	4	140896536	MAML3	NM_018717	Body	NA	NA
cg12320395	0,081157787	UP	8	38275151	FGFR1;FGFR1;FGFR1;FGFR1;FGFR1;FGFR1;FGFR1;FGFR1;FGFR1	NM_001174064;NM_015850;NM_023110;NM_023106;NM_001174063;NM_001174066;NM_001174065;NM_023105;NM_001174067	Body;Body;Body;Body;Body;Body;Body;Body;Body	NA	NA
cg12342999	0,007490541	UP	20	49436340	BCAS4;BCAS4;BCAS4	NM_017843;NM_001010974;NM_198799	Body;Body;Body	NA	NA
cg12344893	0,040590479	UP	14	75920168	JDP2;JDP2;JDP2;JDP2	NM_001135049;NM_130469;NM_001135048;NM_001135047	Body;Body;Body;Body	NA	NA
cg12423658	0,054044156	UP	13	111318555	CARS2	NM_024537	Body	NA	NA
cg12474638	0,091151874	UP	3	8687332	SSUH2;SSUH2;SSUH2;SSUH2	NM_001256748;NR_046358;NM_001256749;NM_015931	TSS1500;TSS1500;5'UTR;5'UTR	NA	NA
cg12520664	0,048169268	UP	16	83762345	CDH13;CDH13;CDH13;CDH13	NM_001220490;NM_001257;NM_001220489;NM_001220488	Body;Body;Body;Body	NA	NA
cg12665138	0,034208709	UP	11	32610465	EIF3M;EIF3M	NM_001307929;NM_006360	Body;Body	NA	NA
cg12685962	-0,021752736	DOWN	19	13144918	NFIX;NFIX;NFIX	NM_001271044;NM_001271043;NM_002501	Body;Body;Body	NA	NA
cg12724001	0,118695838	UP	21	36368835	RUNX1	NM_001754	Body	NA	NA
cg12845808	0,038423362	UP	5	141338604	PCDH12;PCDH12	NM_016580;NM_016580	1stExon;5'UTR	NA	NA
cg12931138	0,139580525	UP	1	167613036	RCSD1	NM_052862	Body	NA	NA
cg12944251	0,035437064	UP	9	137302146	RXRA;RXRA;RXRA	NM_001291920;NM_001291921;NM_002957	Body;Body;Body	chr9:137300835-137301195	S_Shore
cg12949569	0,050021748	UP	19	43025476	CEACAM1;CEACAM1;CEACAM1;CEACAM1;CEACAM1;CEACAM1;LIPE-AS1;LIPE-AS1	NM_001184815;NM_001184813;NM_001712;NM_001205344;NM_001184816;NM_001024912;NR_073180;NR_073179	Body;Body;Body;Body;Body;Body;Body;Body	NA	NA
cg12953621	0,013662039	UP	12	54064256	ATP5G2;ATP5G2	NM_005176;NM_001002031	Body;Body	NA	NA
cg12966936	0,046018881	UP	10	104298470	SUFU;SUFU	NM_001178133;NM_016169	Body;Body	NA	NA
cg13078941	0,029085753	UP	1	10463746	PGD;PGD;PGD	NM_001304451;NM_002631;NM_001304452	Body;Body;Body	chr1:10458548-10459997	S_Shelf
cg13109911	0,002879626	UP	1	160178210	PEA15	NM_003768	5'UTR	chr1:160175132-160175702	S_Shelf
cg13194247	-0,020296561	DOWN	10	98841272	SLIT1	NM_003061	Body	NA	NA
cg13296238	0,008895951	UP	3	127323965	MCM2	NM_004526	Body	chr3:127323457-127324038	Island
cg13300580	0,115456547	UP	1	27440539	SLC9A1	NM_003047	Body	NA	NA
cg13333374	0,20395866	UP	10	114133235	ACSL5	NM_203379	TSS1500	NA	NA
cg13391490	0,022243731	UP	20	38907508	NA	NA	NA	NA	NA
cg13404849	0,082187517	UP	7	139499827	TBXAS1;TBXAS1	NM_001130966;NM_001166254	5'UTR;5'UTR	NA	NA
cg13490670	0,011829956	UP	19	47765853	CCDC9	NM_015603	Body	chr19:47767918-47768199	N_Shelf
cg13518257	0,046463012	UP	8	6038136	NA	NA	NA	NA	NA
cg13526488	0,016344175	UP	17	78793807	RPTOR;RPTOR	NM_001163034;NM_020761	Body;Body	chr17:78796078-78796392	N_Shelf
cg13562353	0,063470218	UP	9	34662773	CCL27	NM_006664	TSS200	chr9:34664930-34665687	N_Shelf
cg13567986	0,070506085	UP	1	38310056	MTF1	NM_005955	Body	NA	NA
cg13572592	0,101349913	UP	12	46776425	NA	NA	NA	chr12:46776731-46777856	N_Shore
cg13597043	0,0617927	UP	1	90165225	LRRC8C	NM_032270	Body	NA	NA
cg13618594	0,125275674	UP	16	67577102	FAM65A;FAM65A;FAM65A;FAM65A	NM_001193524;NM_024519;NM_001193522;NM_001193523	Body;Body;Body;Body	NA	NA
cg13659875	0,007350381	UP	8	9045074	LOC101929128	NR_125431	TSS1500	NA	NA
cg13676099	0,070077452	UP	20	19281324	SLC24A3	NM_020689	Body	NA	NA
cg13742400	0,067853452	UP	2	225639708	DOCK10	NM_014689	Body	NA	NA
cg13747876	0,013806372	UP	17	80195402	SLC16A3;SLC16A3;SLC16A3	NM_004207;NM_001042423;NM_001042422	Body;Body;Body	chr17:80195043-80195866	Island
cg13787135	0,017719352	UP	14	21270407	RNASE1;RNASE1;RNASE1;RNASE1;RNASE1	NM_002933;NM_198232;NM_198232;NM_198234;NM_198235	5'UTR;5'UTR;1stExon;5'UTR;5'UTR	NA	NA
cg13796568	0,117165955	UP	19	38500329	SIPA1L3	NM_015073	5'UTR	NA	NA
cg13810489	0,273998838	UP	9	133888939	LAMC3	NM_006059	Body	chr9:133884359-133885010	S_Shelf
cg13977618	0,03921926	UP	12	2332708	CACNA1C-AS4;CACNA1C;CACNA1C;CACNA1C;CACNA1C;CACNA1C;CACNA1C;CACNA1C;CACNA1C;CACNA1C;CACNA1C;CACNA1C;CACNA1C;CACNA1C;CACNA1C;CACNA1C;CACNA1C;CACNA1C;CACNA1C;CACNA1C;CACNA1C;CACNA1C;CACNA1C;CACNA1C	NR_046578;NM_001167625;NM_001129841;NM_001129842;NM_001129832;NM_001167623;NM_001129835;NM_001129843;NM_001129827;NM_000719;NM_001129829;NM_001129840;NM_001129838;NM_001129836;NM_001129834;NM_001167624;NM_199460;NM_001129837;NM_001129844;NM_001129831;NM_0	TSS200;Body;Body;Body;Body;Body;Body;Body;Body;Body;Body;Body;Body;Body;Body;Body;Body;Body;Body;Body;Body;Body;Body;Body	NA	NA
cg13985446	0,064677496	UP	9	99452347	NA	NA	NA	chr9:99449110-99449578	S_Shelf
cg14009051	0,103449579	UP	17	71393157	SDK2	NM_001144952	Body	NA	NA
cg14016363	0,078327205	UP	7	100486297	NA	NA	NA	chr7:100486729-100488093	N_Shore
cg14064275	0,020560044	UP	7	134967581	NA	NA	NA	NA	NA
cg14140060	0,064266782	UP	9	71145733	PGM5	NM_021965	3'UTR	NA	NA
cg14206066	0,020855937	UP	13	99651249	DOCK9;DOCK9	NM_015296;NM_001130049	Body;Body	NA	NA
cg14225168	0,009626771	UP	9	139403827	NOTCH1	NM_017617	Body	chr9:139404069-139404426	N_Shore
cg14266248	0,15040695	UP	8	62606211	ASPH;ASPH;ASPH;ASPH;ASPH	NM_001164755;NM_004318;NM_032466;NM_001164756;NM_001164754	Body;Body;Body;Body;Body	NA	NA
cg14274477	0,052025789	UP	16	46954071	GPT2;GPT2	NM_001142466;NM_133443	Body;Body	NA	NA
cg14294646	0,022449605	UP	9	129243551	FAM125B	NM_033446	Body	chr9:129244737-129245247	N_Shore
cg14315019	0,08963199	UP	1	234408280	SLC35F3;SLC35F3	NM_173508;NM_001300845	Body;Body	NA	NA
cg14406043	0,03721934	UP	6	44025334	LOC101929705	NR_125864	Body	NA	NA
cg14429056	-0,108371682	DOWN	20	18568096	DTD1	NM_080820	TSS1500	chr20:18568436-18569092	N_Shore
cg14434213	0,0350357	UP	8	38508780	NA	NA	NA	chr8:38508299-38508748	S_Shore
cg14451007	0,043490857	UP	12	13320358	NA	NA	NA	NA	NA
cg14524997	0,018422927	UP	17	17677641	RAI1	NM_030665	5'UTR	NA	NA
cg14533068	0,043328128	UP	6	158507953	SYNJ2	NM_003898	Body	chr6:158507719-158508126	Island
cg14565014	0,007925776	UP	12	6418459	PLEKHG6	NM_018173	TSS1500	chr12:6419603-6420024	N_Shore
cg14603886	-0,066731009	DOWN	17	62206650	ERN1	NM_001433	Body	chr17:62206971-62208050	N_Shore
cg14630032	0,066289735	UP	3	148898124	CP	NM_000096	Body	NA	NA
cg14633721	0,053526121	UP	17	8869864	PIK3R5	NM_001142633	TSS1500	chr17:8868469-8869372	S_Shore
cg14778405	0,004504491	UP	10	6319483	NA	NA	NA	NA	NA
cg14787056	0,15975465	UP	3	69621215	NA	NA	NA	NA	NA
cg14838757	0,016960701	UP	1	180662660	XPR1;XPR1	NM_004736;NM_001135669	Body;Body	NA	NA
cg14849907	0,127314391	UP	2	85730887	NA	NA	NA	NA	NA
cg14851027	0,073769409	UP	22	50977104	NA	NA	NA	NA	NA
cg14871490	0,125589437	UP	3	40541168	NA	NA	NA	NA	NA
cg14990796	0,064902413	UP	7	2116534	MAD1L1;MAD1L1;MAD1L1;MAD1L1;MAD1L1	NM_001304524;NM_001304523;NM_001013837;NM_001013836;NM_003550	Body;Body;Body;Body;Body	chr7:2116367-2116781	Island
cg14995202	0,049120457	UP	12	92464328	NA	NA	NA	NA	NA
cg15029420	0,032309409	UP	8	6127979	NA	NA	NA	NA	NA
cg15059548	0,007637035	UP	7	47344634	TNS3	NM_022748	Body	NA	NA
cg15095482	0,073933531	UP	17	61190825	TANC2;MIR548W	NM_025185;NR_036146	Body;Body	NA	NA
cg15125707	0,055964376	UP	22	30942910	SEC14L6	NM_001193336	TSS1500	NA	NA
cg15243034	0,031266159	UP	11	77907656	USP35	NM_020798	Body	chr11:77907211-77908088	Island
cg15311083	0,268298927	UP	1	235529694	TBCE;TBCE;TBCE;TBCE	NM_001079515;NM_001287802;NM_001287801;NM_003193	TSS1500;TSS1500;TSS1500;TSS1500	NA	NA
cg15321908	0,054230816	UP	3	53187213	NA	NA	NA	chr3:53190509-53190764	N_Shelf
cg15471525	0,026622238	UP	14	100540450	EVL	NM_016337	Body	NA	NA
cg15501023	-0,061380801	DOWN	17	26899065	PIGS	NM_033198	TSS200	chr17:26898105-26898781	S_Shore
cg15515788	0,011219609	UP	17	4391026	SPNS3	NM_182538	Body	NA	NA
cg15546194	0,046566245	UP	3	137800724	DZIP1L;DZIP1L	NM_173543;NM_001170538	Body;Body	NA	NA
cg15587998	0,025422799	UP	7	44615858	NA	NA	NA	chr7:44613211-44613875	S_Shore
cg15609237	0,054815106	UP	2	179395885	TTN;TTN;TTN;MIR548N;TTN	NM_133378;NM_133432;NM_003319;NR_031666;NM_133437	Body;Body;Body;Body;Body	NA	NA
cg15756630	0,317367139	UP	3	122201056	KPNA1;KPNA1	NR_026698;NM_002264	Body;Body	NA	NA
cg15877233	0,010177029	UP	7	40611688	C7orf10	NM_024728	Body	NA	NA
cg15898471	0,056819387	UP	12	94676940	PLXNC1;PLXNC1	NR_037687;NM_005761	Body;Body	NA	NA
cg15901598	0,054283552	UP	2	113478871	NA	NA	NA	NA	NA
cg15906007	0,035025782	UP	22	38890714	DDX17;DDX17	NM_001098504;NM_006386	Body;Body	NA	NA
cg15934389	0,01264894	UP	6	35362046	PPARD;PPARD;PPARD;PPARD;PPARD	NM_001171818;NM_177435;NM_006238;NM_001171820;NM_001171819	5'UTR;5'UTR;5'UTR;5'UTR;Body	NA	NA
cg16010111	0,048925069	UP	2	87769369	LINC00152;LINC00152;LINC00152	NR_024205;NR_024206;NR_024204	Body;Body;Body	NA	NA
cg16091292	0,085209225	UP	11	558659	C11orf35	NM_173573	Body	chr11:560382-561397	N_Shore
cg16119408	0,034872635	UP	19	4103245	MAP2K2	NM_030662	Body	chr19:4102299-4103041	S_Shore
cg16134741	0,050741451	UP	12	1950946	CACNA2D4	NM_172364	Body	NA	NA
cg16161375	0,032440598	UP	6	43765240	NA	NA	NA	NA	NA
cg16182972	-0,10407457	DOWN	5	134890016	NA	NA	NA	NA	NA
cg16260931	-0,091907305	DOWN	17	19372764	NA	NA	NA	NA	NA
cg16266257	0,030999142	UP	4	40240345	RHOH;RHOH;RHOH;RHOH;RHOH;RHOH;RHOH;RHOH;RHOH;RHOH;RHOH;RHOH	NM_001278368;NM_001278367;NM_001278366;NM_001278365;NM_001278364;NM_001278369;NM_004310;NM_001278363;NM_001278362;NM_001278361;NM_001278360;NM_001278359	5'UTR;5'UTR;5'UTR;5'UTR;5'UTR;5'UTR;5'UTR;5'UTR;5'UTR;5'UTR;5'UTR;5'UTR	NA	NA
cg16289653	0,056732576	UP	19	4103219	MAP2K2	NM_030662	Body	chr19:4102299-4103041	S_Shore
cg16315219	0,005869593	UP	5	178321667	ZFP2	NM_030613	TSS1500	chr5:178322713-178323538	N_Shore
cg16378015	0,000316371	UP	14	100611694	NA	NA	NA	chr14:100610406-100610691	S_Shore
cg16486754	0,104450548	UP	11	20688130	NA	NA	NA	chr11:20690579-20691845	N_Shelf
cg16510709	0,09626821	UP	12	6745415	LPAR5	NM_020400	TSS200	NA	NA
cg16606773	0,05396587	UP	20	19955806	RIN2	NM_018993	Body	chr20:19955536-19956034	Island
cg16613707	0,027393219	UP	7	101969773	NA	NA	NA	NA	NA
cg16672635	0,029090288	UP	4	2811366	SH3BP2	NM_001122681	5'UTR	NA	NA
cg16727158	0,012173248	UP	5	157425363	NA	NA	NA	NA	NA
cg16776981	0,055477282	UP	17	79428142	BAHCC1	NM_001080519	Body	chr17:79427930-79429135	Island
cg16780461	0,033202262	UP	18	689054	ENOSF1;ENOSF1;ENOSF1	NM_001126123;NM_202758;NM_017512	Body;Body;Body	NA	NA
cg16802439	0,019579557	UP	16	88907184	GALNS	NM_000512	Body	chr16:88908433-88908698	N_Shore
cg16855657	0,379607584	UP	7	6211846	CYTH3	NM_004227	Body	chr7:6209930-6210718	S_Shore
cg16869006	0,099912693	UP	5	142219695	ARHGAP26;ARHGAP26	NM_001135608;NM_015071	Body;Body	NA	NA
cg16904106	0,006860648	UP	20	62521331	TPD52L2;TPD52L2;TPD52L2;TPD52L2;TPD52L2;TPD52L2;TPD52L2;TPD52L2;TPD52L2;TPD52L2;TPD52L2	NR_045090;NM_001243895;NM_001243894;NM_001243892;NM_001243891;NM_003288;NM_199362;NM_199361;NM_199360;NM_199363;NM_199359	Body;Body;3'UTR;3'UTR;3'UTR;3'UTR;3'UTR;3'UTR;3'UTR;3'UTR;3'UTR	NA	NA
cg16936060	-0,208110302	DOWN	4	57523055	HOPX;HOPX;HOPX;HOPX;HOPX	NM_139212;NM_032495;NM_001145460;NM_001145459;NM_139211	5'UTR;Body;Body;TSS1500;TSS1500	chr4:57521621-57522703	S_Shore
cg16992787	0,10009008	UP	19	5914669	CAPS;CAPS	NM_080590;NM_004058	Body;Body	chr19:5915007-5915301	N_Shore
cg17078533	0,069486058	UP	22	38618974	TMEM184B;TMEM184B;TMEM184B	NM_001195072;NM_012264;NM_001195071	Body;Body;Body	NA	NA
cg17080697	0,020836358	UP	6	30297382	TRIM39;TRIM39	NM_172016;NM_021253	Body;Body	chr6:30294169-30295071	S_Shelf
cg17173896	0,047913493	UP	4	24975754	CCDC149	NM_173463	5'UTR	NA	NA
cg17283039	0,178964279	UP	22	29787625	NA	NA	NA	chr22:29784169-29784779	S_Shelf
cg17398329	-0,004691838	DOWN	11	129751683	NFRKB;NFRKB	NM_006165;NM_001143835	Body;Body	NA	NA
cg17415382	0,041764196	UP	2	97472472	CNNM4	NM_020184	Body	NA	NA
cg17423763	0,026411771	UP	1	153750309	SLC27A3	NM_024330	Body	chr1:153747655-153748698	S_Shore
cg17461271	0,006661391	UP	1	172717683	NA	NA	NA	NA	NA
cg17477806	0,058959684	UP	19	4543865	SEMA6B	NM_032108	Body	chr19:4543407-4544578	Island
cg17572056	0,051358708	UP	3	195947062	OSTalpha	NM_152672	Body	NA	NA
cg17672752	0,025676678	UP	14	21271115	RNASE1;RNASE1;RNASE1;RNASE1	NM_198232;NM_198235;NM_198234;NM_002933	TSS1500;TSS200;TSS200;TSS200	NA	NA
cg17676225	0,102591663	UP	22	31668618	LIMK2;LIMK2;LIMK2	NM_005569;NM_001031801;NM_016733	Body;Body;Body	chr22:31672479-31672688	N_Shelf
cg17701509	0,044995497	UP	2	218698922	TNS1;TNS1;TNS1	NM_001308023;NM_001308022;NM_022648	Body;Body;Body	NA	NA
cg17719780	0,079711716	UP	16	89837067	FANCA;FANCA	NM_000135;NM_001286167	Body;Body	NA	NA
cg17746527	0,028637346	UP	20	48834262	NA	NA	NA	NA	NA
cg17830209	0,074705477	UP	17	79006166	FLJ90757	NR_026857	Body	chr17:79006584-79006835	N_Shore
cg17852290	0,042677729	UP	16	83762355	CDH13;CDH13;CDH13;CDH13	NM_001220490;NM_001257;NM_001220489;NM_001220488	Body;Body;Body;Body	NA	NA
cg17886257	0,132263852	UP	16	23280862	NA	NA	NA	NA	NA
cg17905454	-0,090720624	DOWN	4	104119997	CENPE;CENPE	NM_001286734;NM_001813	TSS1500;TSS1500	chr4:104119319-104119663	S_Shore
cg17973977	0,003228934	UP	14	91687281	C14orf159;C14orf159;C14orf159;C14orf159;C14orf159;C14orf159;C14orf159;C14orf159	NM_001102369;NM_001102368;NM_001102367;NM_001102366;NM_001286471;NM_001286472;NM_001286470;NM_024952	Body;Body;Body;Body;Body;Body;Body;Body	NA	NA
cg17979068	0,031141901	UP	2	10344980	C2orf48	NM_182626	Body	NA	NA
cg18143967	0,054681433	UP	15	57458394	TCF12;TCF12;TCF12;TCF12	NM_207038;NM_207037;NM_207036;NM_003205	Body;Body;Body;Body	NA	NA
cg18245976	0,00888542	UP	7	158708271	WDR60	NM_018051	Body	NA	NA
cg18270848	-0,0512016	DOWN	18	73828417	NA	NA	NA	NA	NA
cg18315160	0,049099324	UP	19	815275	LPPR3;LPPR3	NM_001270366;NM_024888	Body;Body	chr19:814444-815238	S_Shore
cg18339493	0,027481246	UP	17	78681826	RPTOR;RPTOR	NM_020761;NM_001163034	Body;Body	NA	NA
cg18361375	0,082089763	UP	5	159329972	NA	NA	NA	NA	NA
cg18394235	0,050929988	UP	2	33359059	LTBP1;LTBP1;LTBP1;LTBP1;LTBP1	NM_001166266;NM_001166264;NM_001166265;NM_000627;NM_206943	TSS1500;TSS1500;TSS1500;TSS1500;Body	NA	NA
cg18403006	0,000675783	UP	8	130695235	NA	NA	NA	NA	NA
cg18442362	0,103160968	UP	7	44677772	OGDH;OGDH;OGDH	NM_001003941;NM_001165036;NM_002541	Body;Body;Body	NA	NA
cg18473335	0,029870363	UP	14	24540174	CPNE6	NM_006032	TSS1500	NA	NA
cg18503207	0,084860563	UP	10	30720575	NA	NA	NA	chr10:30722378-30723707	N_Shore
cg18527190	0,028854397	UP	4	185924269	NA	NA	NA	chr4:185926380-185926651	N_Shelf
cg18531227	0,011079646	UP	8	29413052	NA	NA	NA	NA	NA
cg18589209	0,101864029	UP	20	48367340	NA	NA	NA	NA	NA
cg18625289	-0,002895987	DOWN	19	1591035	MBD3	NM_003926	Body	chr19:1591427-1591628	N_Shore
cg18642369	0,074358259	UP	13	99651231	DOCK9;DOCK9	NM_015296;NM_001130049	Body;Body	NA	NA
cg18656627	0,054961367	UP	17	58183943	NA	NA	NA	NA	NA
cg18726929	0,067412223	UP	1	111044321	NA	NA	NA	NA	NA
cg18762321	0,087422207	UP	5	141961229	NA	NA	NA	NA	NA
cg18763629	0,068276012	UP	4	1199037	LOC100130872;LOC100130872-SPON2	NR_024569;NR_033182	Body;Body	chr4:1202956-1203200	N_Shelf
cg18801311	0,024440377	UP	12	6417620	NA	NA	NA	chr12:6419603-6420024	N_Shore
cg18853876	0,120149201	UP	3	188884963	NA	NA	NA	NA	NA
cg18912103	0,080470321	UP	4	2944692	C4orf10;NOP14	NR_015453;NM_003703	Body;Body	NA	NA
cg18912366	0,072744719	UP	20	23042437	NA	NA	NA	NA	NA
cg18944383	0,074097287	UP	4	111397179	ENPEP	NM_001977	TSS200	chr4:111397677-111398089	N_Shore
cg19001261	0,123983688	UP	19	7797052	CLEC4G;CLEC4G	NM_198492;NM_198492	5'UTR;1stExon	chr19:7794793-7796410	S_Shore
cg19006135	0,035327737	UP	6	11165645	NA	NA	NA	NA	NA
cg19038230	-0,005338912	DOWN	13	47126445	LRCH1;LRCH1;LRCH1	NM_001164213;NM_015116;NM_001164211	TSS1500;TSS1500;TSS1500	chr13:47126970-47128706	N_Shore
cg19045773	0,071641003	UP	6	88452006	NA	NA	NA	NA	NA
cg19071666	0,064204603	UP	22	47509626	TBC1D22A;TBC1D22A;TBC1D22A;TBC1D22A;TBC1D22A	NM_001284304;NM_001284305;NM_001284303;NM_014346;NR_104292	Body;Body;Body;Body;Body	chr22:47513202-47513585	N_Shelf
cg19116601	0,010846345	UP	5	79438459	SERINC5;SERINC5;SERINC5;SERINC5;SERINC5	NM_001174072;NR_126061;NR_126060;NM_178276;NM_001174071	3'UTR;Body;Body;Body;Body	NA	NA
cg19134305	0,061521018	UP	21	43737154	TFF3	NM_003226	TSS1500	NA	NA
cg19137806	0,002650961	UP	10	134362170	INPP5A	NM_005539	Body	chr10:134360859-134361084	S_Shore
cg19283354	0,020063807	UP	17	41851905	DUSP3	NM_004090	Body	chr17:41855634-41856346	N_Shelf
cg19313495	0,085672561	UP	11	1953846	TNNT3;TNNT3;TNNT3;TNNT3	NM_001042781;NM_006757;NM_001042780;NM_001042782	Body;Body;Body;Body	chr11:1950353-1950658	S_Shelf
cg19513654	0,038656722	UP	4	139314416	LINC00499	NR_051987	Body	NA	NA
cg19574188	0,035008658	UP	11	78308111	NA	NA	NA	NA	NA
cg19590421	-0,040320943	DOWN	14	51327604	NA	NA	NA	NA	NA
cg19656942	0,551764203	UP	4	157218671	NA	NA	NA	NA	NA
cg19676181	0,020107177	UP	4	56660398	NA	NA	NA	chr4:56659626-56660144	S_Shore
cg19733736	0,002487338	UP	12	56115029	RDH5	NM_002905	Body	NA	NA
cg19764668	0,030240827	UP	2	231067769	SP110;SP110;SP110;SP110	NM_004509;NM_080424;NM_004510;NM_001185015	Body;Body;Body;Body	NA	NA
cg19769147	0,09054847	UP	14	105860954	PACS2;PACS2	NM_015197;NM_001100913	Body;Body	chr14:105864480-105865465	N_Shelf
cg19862334	0,045836386	UP	17	37069824	MIR6779;LASP1;LASP1;LASP1	NR_106837;NR_073384;NM_006148;NM_001271608	TSS1500;Body;Body;Body	NA	NA
cg20017381	0,010821281	UP	22	37320126	CSF2RB	NM_000395	Body	NA	NA
cg20050563	0,049441784	UP	2	112237937	MIR4435-2HG;MIR4435-2HG	NR_015395;NR_024373	Body;Body	NA	NA
cg20055548	0,05122374	UP	7	134571494	CALD1;CALD1;CALD1	NM_004342;NM_033157;NM_033138	Body;Body;Body	NA	NA
cg20248701	0,0476634	UP	3	53868093	CHDH	NM_018397	5'UTR	NA	NA
cg20299115	0,043679299	UP	10	134478145	INPP5A	NM_005539	Body	chr10:134477298-134477515	S_Shore
cg20301980	0,051545696	UP	7	97588247	NA	NA	NA	NA	NA
cg20371265	0,084644741	UP	10	80400824	NA	NA	NA	NA	NA
cg20388603	0,041483445	UP	19	55315029	KIR2DL4;KIR2DL4;KIR2DL4	NM_002255;NM_001080772;NM_001080770	TSS200;TSS200;TSS200	NA	NA
cg20460514	0,037814789	UP	2	11917490	LPIN1	NM_145693	Body	NA	NA
cg20626045	0,009053607	UP	10	45477672	RASSF4	NM_032023	Body	NA	NA
cg20730966	0,029093034	UP	3	33095886	GLB1;GLB1;GLB1	NM_001079811;NM_001135602;NM_000404	Body;Body;Body	NA	NA
cg20742175	0,029505751	UP	20	57267357	NPEPL1;STX16-NPEPL1;NPEPL1;NPEPL1	NM_024663;NR_037945;NM_001204872;NM_001204873	TSS1500;Body;Body;Body	chr20:57267527-57268420	N_Shore
cg20749591	0,069516161	UP	7	40623499	SUGCT;SUGCT;SUGCT;SUGCT	NM_024728;NM_001193312;NM_001193313;NM_001193311	Body;Body;Body;Body	NA	NA
cg20815919	0,027175238	UP	3	127456204	MGLL;MGLL;MGLL	NM_001003794;NM_007283;NM_001256585	Body;Body;Body	NA	NA
cg20824844	0,013039641	UP	5	14326397	TRIO	NM_007118	Body	NA	NA
cg20946091	0,111608987	UP	1	229203495	NA	NA	NA	NA	NA
cg21036165	0,014869285	UP	22	18912215	PRODH;PRODH	NM_001195226;NM_016335	Body;Body	NA	NA
cg21060726	0,016418406	UP	14	91111866	LOC101928909;TTC7B	NR_110134;NM_001010854	Body;Body	NA	NA
cg21128586	0,03123153	UP	19	11350157	C19orf80;DOCK6	NM_018687;NM_020812	TSS200;Body	chr19:11353960-11354362	N_Shelf
cg21165673	0,046449709	UP	17	66339947	ARSG;ARSG;ARSG;ARSG	NM_001267727;NM_014960;NM_001267727;NM_014960	ExonBnd;ExonBnd;Body;Body	NA	NA
cg21202522	0,045248315	UP	19	41245574	ITPKC	NM_025194	3'UTR	NA	NA
cg21415385	0,000176354	UP	3	11604056	VGLL4;VGLL4;VGLL4;VGLL4	NM_014667;NM_001128220;NM_001128219;NM_001128221	Body;Body;Body;Body	NA	NA
cg21476566	0,08225855	UP	15	99991142	NA	NA	NA	NA	NA
cg21542303	0,039423235	UP	4	103474041	NFKB1;NFKB1	NM_003998;NM_001165412	Body;Body	NA	NA
cg21566106	0,035109335	UP	18	3655496	DLGAP1;DLGAP1;DLGAP1;DLGAP1;DLGAP1;DLGAP1;DLGAP1;DLGAP1;DLGAP1	NM_001003809;NM_001242766;NM_001308390;NM_001242764;NM_001242763;NM_001242762;NM_004746;NM_001242765;NM_001242761	Body;Body;Body;Body;Body;Body;Body;Body;Body	NA	NA
cg21588347	0,211031699	UP	20	39667871	TOP1	NM_003286	Body	NA	NA
cg21626302	0,019088379	UP	9	110473850	NA	NA	NA	NA	NA
cg21658097	0,006745306	UP	2	208649854	NA	NA	NA	NA	NA
cg21737632	0,474986184	UP	10	65281095	REEP3	NM_001001330	TSS200	chr10:65280870-65282030	Island
cg21745599	0,092063908	UP	19	15755338	CYP4F3	NM_000896	Body	NA	NA
cg21787473	0,035356994	UP	3	194892021	XXYLT1;XXYLT1	NM_001308069;NM_152531	Body;Body	NA	NA
cg21859290	0,116152281	UP	11	67274402	CDK2AP2	NM_005851	3'UTR	chr11:67275067-67276431	N_Shore
cg21935521	0,025583372	UP	22	20869479	MED15;MED15;MED15;MED15;MED15;MED15	NM_001293235;NM_001293236;NM_015889;NM_001003891;NM_001293234;NM_001293237	5'UTR;Body;Body;Body;Body;5'UTR	NA	NA
cg22137236	0,01061806	UP	18	46506533	NA	NA	NA	chr18:46501624-46502976	S_Shelf
cg22154765	0,114738673	UP	9	75200681	TMC1	NM_138691	5'UTR	NA	NA
cg22185977	0,038648535	UP	5	1518133	LPCAT1	NM_024830	Body	NA	NA
cg22305150	0,046471876	UP	3	171789943	FNDC3B;FNDC3B	NM_022763;NM_001135095	5'UTR;5'UTR	NA	NA
cg22360511	0,053619691	UP	7	156851774	NA	NA	NA	NA	NA
cg22387323	0,100129186	UP	4	24975717	CCDC149	NM_173463	5'UTR	NA	NA
cg22513955	0,015821186	UP	17	1665123	SERPINF1	NM_002615	TSS200	NA	NA
cg22518417	0,028670436	UP	16	67192409	FBXL8;TRADD	NM_018378;NM_003789	TSS1500;5'UTR	chr16:67193546-67194039	N_Shore
cg22543104	0,055424144	UP	12	63307905	PPM1H	NM_020700	Body	NA	NA
cg22596955	0,121685506	UP	2	17006039	NA	NA	NA	NA	NA
cg22615330	0,067985596	UP	7	151502322	PRKAG2;PRKAG2	NM_001040633;NM_016203	5'UTR;Body	NA	NA
cg22662844	0,078081142	UP	7	2116648	MAD1L1;MAD1L1;MAD1L1	NM_003550;NM_001013837;NM_001013836	Body;Body;Body	chr7:2116367-2116781	Island
cg22675767	0,066245125	UP	1	1234367	ACAP3	NM_030649	Body	NA	NA
cg22676821	0,103744566	UP	7	55605845	VOPP1;VOPP1;VOPP1;VOPP1	NM_001284284;NM_001284283;NM_001284282;NM_030796	TSS1500;Body;Body;Body	NA	NA
cg22684266	0,005282032	UP	13	46957940	KIAA0226L;KIAA0226L;KIAA0226L;KIAA0226L;KIAA0226L;KIAA0226L;KIAA0226L	NM_001286766;NM_001286764;NM_001286762;NM_025113;NM_001286761;NM_001286765;NM_001286763	5'UTR;5'UTR;5'UTR;5'UTR;5'UTR;5'UTR;5'UTR	chr13:46960684-46961670	N_Shelf
cg22694682	0,062127245	UP	8	93972898	TRIQK;TRIQK;TRIQK;TRIQK;TRIQK;TRIQK;TRIQK	NM_001191036;NM_001191035;NM_001171799;NM_001171798;NM_001171797;NM_001171796;NM_001171795	5'UTR;5'UTR;5'UTR;5'UTR;5'UTR;5'UTR;5'UTR	NA	NA
cg22706901	0,009669673	UP	11	114480497	NA	NA	NA	NA	NA
cg22799499	0,009585098	UP	1	40773045	COL9A2	NM_001852	Body	chr1:40769186-40769871	S_Shelf
cg22862205	0,096768416	UP	6	137710675	NA	NA	NA	NA	NA
cg22945457	0,013982101	UP	1	225612608	LBR;LBR	NM_194442;NM_002296	5'UTR;5'UTR	chr1:225614721-225616512	N_Shelf
cg22959137	0,021215707	UP	16	11589683	NA	NA	NA	NA	NA
cg23018448	-0,029502195	DOWN	19	10811855	QTRT1	NM_031209	TSS1500	chr19:10812017-10812455	N_Shore
cg23021282	0,012903604	UP	22	45623714	KIAA0930	NM_001009880	Body	NA	NA
cg23206289	0,073583913	UP	19	43891866	TEX101	NM_031451	TSS1500	NA	NA
cg23249922	0,070221993	UP	10	134231549	NA	NA	NA	NA	NA
cg23260901	0,014288766	UP	10	31289208	ZNF438;ZNF438;ZNF438;ZNF438;ZNF438;ZNF438;ZNF438;ZNF438	NM_001143769;NR_026560;NM_001143771;NM_001143770;NM_001143768;NM_001143767;NM_001143766;NM_182755	TSS1500;Body;5'UTR;5'UTR;5'UTR;5'UTR;5'UTR;5'UTR	NA	NA
cg23264914	0,082246673	UP	11	890505	CHID1;CHID1;CHID1;CHID1;CHID1	NM_001142677;NM_023947;NM_001142675;NM_001142674;NM_001142676	Body;Body;Body;Body;Body	chr11:890191-890506	Island
cg23429235	0,000226137	UP	13	22103469	MICU2	NM_152726	Body	NA	NA
cg23476076	0,029186191	UP	5	174870471	DRD1	NM_000794	5'UTR	chr5:174870753-174872345	N_Shore
cg23477940	-0,128922662	DOWN	12	106751214	POLR3B;POLR3B	NM_001160708;NM_018082	TSS1500;TSS1500	chr12:106751416-106751965	N_Shore
cg23688299	0,074389298	UP	12	89848266	POC1B;POC1B;POC1B;POC1B	NM_001199777;NR_037660;NR_037659;NM_172240	Body;Body;Body;Body	NA	NA
cg23724769	0,016390405	UP	1	17510616	NA	NA	NA	NA	NA
cg23749034	0,050015416	UP	6	35165242	NA	NA	NA	NA	NA
cg23774975	0,051375082	UP	11	3848848	RHOG	NM_001665	Body	NA	NA
cg23786360	0,013684737	UP	12	123487931	PITPNM2;PITPNM2	NM_020845;NM_001300801	Body;Body	NA	NA
cg23791076	0,0127953	UP	8	144431166	TOP1MT;TOP1MT	NM_001258446;NM_001258447	5'UTR;5'UTR	NA	NA
cg23815306	0,075763167	UP	5	891843	TRIP13;TRIP13;BRD9;BRD9;BRD9	NM_001166260;NM_004237;NR_027633;NM_001009877;NM_023924	TSS1500;TSS1500;Body;Body;Body	chr5:892522-893479	N_Shore
cg23819411	0,007435417	UP	3	182929273	MCF2L2	NM_015078	Body	NA	NA
cg23843400	0,223334638	UP	11	10747348	NA	NA	NA	NA	NA
cg23847237	0,034405739	UP	7	47258013	NA	NA	NA	NA	NA
cg23877683	0,096014552	UP	10	88122364	GRID1	NM_017551	Body	chr10:88122924-88127364	N_Shore
cg24010155	0,027674548	UP	9	81780080	NA	NA	NA	NA	NA
cg24073674	0,002274284	UP	2	202980510	KIAA2012	NM_001277372	Body	NA	NA
cg24138325	0,013474144	UP	8	1898270	ARHGEF10	NM_014629	Body	NA	NA
cg24143656	0,085580767	UP	5	148172399	NA	NA	NA	NA	NA
cg24171531	0,106206672	UP	3	133260111	NA	NA	NA	NA	NA
cg24231270	0,040757581	UP	19	35499968	GRAMD1A;GRAMD1A	NM_020895;NM_001136199	Body;Body	NA	NA
cg24320843	0,01744058	UP	3	140828746	SPSB4	NM_080862	Body	NA	NA
cg24328944	0,000976464	UP	13	96256596	DZIP1;DZIP1	NM_198968;NM_014934	Body;Body	NA	NA
cg24352054	-0,040652865	DOWN	13	67800905	PCDH9;PCDH9	NM_203487;NM_020403	Body;Body	chr13:67804593-67805459	N_Shelf
cg24365215	0,008506127	UP	20	61315208	NA	NA	NA	chr20:61315175-61315497	Island
cg24392299	0,077061017	UP	7	148801808	ZNF425	NM_001001661	Body	chr7:148801209-148802074	Island
cg24534006	0,043668717	UP	16	23877607	PRKCB;PRKCB	NM_002738;NM_212535	Body;Body	NA	NA
cg24647919	0,000129667	UP	1	28439864	NA	NA	NA	NA	NA
cg24749333	0,06336661	UP	9	124087768	GSN;GSN;GSN;GSN;GSN;GSN;GSN;GSN;GSN;GSN	NM_001127663;NM_001258029;NM_001258030;NM_000177;NM_001127667;NM_001127666;NM_198252;NM_001127664;NM_001127662;NM_001127665	Body;Body;Body;Body;Body;Body;Body;Body;Body;Body	NA	NA
cg24788870	0,035677899	UP	16	88949083	CBFA2T3;CBFA2T3;CBFA2T3;CBFA2T3	NM_175931;NM_005187;NM_175931;NM_005187	ExonBnd;ExonBnd;Body;Body	chr16:88947776-88948015	S_Shore
cg24794322	0,139313086	UP	7	157462548	PTPRN2;PTPRN2;PTPRN2	NM_002847;NM_130842;NM_130843	Body;Body;Body	NA	NA
cg24831110	0,025339431	UP	3	157003521	VEPH1;VEPH1;VEPH1	NM_001167912;NM_024621;NM_001167911	Body;Body;Body	NA	NA
cg24835845	0,007222553	UP	17	72731685	RAB37;RAB37	NM_001163989;NM_175738	TSS1500;Body	chr17:72732848-72733545	N_Shore
cg24899767	0,03821926	UP	17	73499833	CASKIN2;CASKIN2	NM_001142643;NM_020753	Body;Body	chr17:73500947-73501182	N_Shore
cg24998981	0,06024915	UP	18	77441810	CTDP1;CTDP1	NM_048368;NM_004715	Body;Body	chr18:77439094-77440398	S_Shore
cg25003924	0,081242593	UP	15	52861754	ARPP19	NM_006628	TSS1500	chr15:52860752-52861410	S_Shore
cg25037610	0,034318188	UP	17	74395690	UBE2O	NM_022066	Body	NA	NA
cg25124812	0,089173716	UP	1	87510659	HS2ST1;HS2ST1	NM_001134492;NM_012262	Body;Body	NA	NA
cg25130471	0,02851166	UP	11	128077959	NA	NA	NA	NA	NA
cg25132241	0,078270198	UP	14	92396859	FBLN5	NM_006329	Body	NA	NA
cg25132536	0,007362484	UP	17	19152434	EPN2;EPN2;EPN2	NM_001102664;NM_148921;NM_014964	5'UTR;5'UTR;5'UTR	NA	NA
cg25205240	0,046406927	UP	19	11350146	C19orf80;DOCK6	NM_018687;NM_020812	TSS200;Body	chr19:11353960-11354362	N_Shelf
cg25206951	0,031111226	UP	21	40219706	NA	NA	NA	NA	NA
cg25242691	0,006414672	UP	4	14266215	NA	NA	NA	NA	NA
cg25336746	-0,01507561	DOWN	1	60392785	CYP2J2	NM_000775	TSS1500	chr1:60392272-60392583	S_Shore
cg25390749	0,057821777	UP	16	87781404	KLHDC4;KLHDC4;KLHDC4	NM_001184854;NM_001184856;NM_017566	Body;Body;Body	NA	NA
cg25453556	-0,054440322	DOWN	11	58911101	FAM111A;FAM111A;FAM111A;LOC101927204;FAM111A;FAM111A	NM_001142520;NM_001142521;NM_001142519;NR_110184;NM_022074;NM_198847	5'UTR;5'UTR;5'UTR;TSS1500;TSS1500;TSS1500	chr11:58910127-58910584	S_Shore
cg25463483	0,077059474	UP	6	30530544	PRR3;PRR3	NM_001077497;NM_025263	3'UTR;3'UTR	NA	NA
cg25491122	-0,116215563	DOWN	13	67801551	PCDH9;PCDH9	NM_203487;NM_020403	Body;Body	chr13:67804593-67805459	N_Shelf
cg25550013	0,15049451	UP	16	56915638	SLC12A3;SLC12A3;SLC12A3	NM_001126108;NM_001126107;NM_000339	Body;Body;Body	NA	NA
cg25689499	0,01870443	UP	17	81042554	METRNL	NM_001004431	Body	chr17:81042626-81043244	N_Shore
cg25700432	0,087749999	UP	13	20797446	GJB6;GJB6;GJB6;GJB6	NM_006783;NM_001110219;NM_001110220;NM_001110221	Body;Body;Body;Body	NA	NA
cg25761791	0,005908095	UP	19	3165800	NA	NA	NA	chr19:3162841-3163161	S_Shelf
cg25769044	0,174861294	UP	9	94156979	NA	NA	NA	NA	NA
cg25786273	0,070499667	UP	18	74801026	MBP;MBP	NM_001025100;NM_001025101	Body;Body	chr18:74799144-74800038	S_Shore
cg25811375	0,041061627	UP	1	32041315	TINAGL1;TINAGL1	NM_001204414;NM_022164	TSS1500;TSS1500	NA	NA
cg25865751	0,037337654	UP	7	75226291	HIP1;HIP1	NM_001243198;NM_005338	Body;Body	NA	NA
cg25920381	0,028442941	UP	22	38539629	PLA2G6;PLA2G6;PLA2G6	NM_001199562;NM_001004426;NM_003560	Body;Body;Body	NA	NA
cg26006254	0,032901143	UP	11	85377031	CREBZF;CREBZF;CREBZF;CREBZF;CREBZF	NR_028025;NR_028027;NR_028026;NM_001039618;NR_028024	TSS1500;TSS1500;TSS1500;TSS1500;TSS1500	chr11:85374872-85376234	S_Shore
cg26008366	0,006399847	UP	8	92058078	NA	NA	NA	NA	NA
cg26021714	0,020035146	UP	14	21424117	RNASE2	NM_002934	Body	NA	NA
cg26091131	0,003378317	UP	10	73498624	C10orf105;CDH23	NM_001168390;NM_022124	TSS1500;Body	NA	NA
cg26142436	0,15018564	UP	19	10479250	TYK2	NM_003331	Body	NA	NA
cg26146808	0,019473339	UP	20	48383802	NA	NA	NA	NA	NA
cg26198854	0,104428805	UP	17	62569073	SMURF2	NM_022739	Body	NA	NA
cg26256358	0,027653004	UP	19	38537066	SIPA1L3	NM_015073	5'UTR	NA	NA
cg26278647	0,050902152	UP	6	13697102	RANBP9	NM_005493	Body	NA	NA
cg26293512	0,045661249	UP	16	58010433	TEPP;TEPP	NM_199456;NM_199046	1stExon;1stExon	NA	NA
cg26303281	0,092968442	UP	1	153515622	S100A5	NM_002962	TSS1500	NA	NA
cg26385126	0,061579246	UP	12	124912021	NCOR2;NCOR2	NM_006312;NM_001077261	Body;Body	chr12:124911243-124911464	S_Shore
cg26424188	4,66E-05	UP	21	45754272	C21orf2;C21orf2;C21orf2;C21orf2	NM_001271442;NM_004928;NM_001271441;NM_001271440	Body;Body;Body;Body	chr21:45753638-45754440	Island
cg26468118	0,117231222	UP	13	111175670	RAB20	NM_017817	3'UTR	NA	NA
cg26508444	0,023449453	UP	10	126330845	FAM53B	NM_014661	Body	NA	NA
cg26601496	0,043095422	UP	1	204955125	NFASC;NFASC;NFASC;NFASC	NM_001005388;NM_001160331;NM_015090;NM_001160332	Body;Body;Body;Body	chr1:204950982-204951210	S_Shelf
cg26658396	0,06954829	UP	2	74793740	M1AP;M1AP	NM_138804;NM_001281296	Body;Body	NA	NA
cg26682407	0,03222395	UP	13	113660246	MCF2L;MCF2L	NM_001112732;NM_024979	Body;Body	chr13:113663201-113663539	N_Shelf
cg26701815	0,046837735	UP	18	3446566	TGIF1;TGIF1	NM_174886;NM_173207	5'UTR;TSS1500	chr18:3448006-3452360	N_Shore
cg26756782	0,045776344	UP	16	89922218	SPIRE2	NM_032451	Body	chr16:89920497-89920740	S_Shore
cg26775538	0,031521024	UP	19	815090	LPPR3	NM_024888	Body	chr19:814444-815238	Island
cg26801943	-0,002259681	DOWN	2	74880862	SEMA4F	NM_004263	TSS1500	chr2:74881359-74882019	N_Shore
cg26811832	-0,022179664	DOWN	13	67802655	PCDH9;PCDH9	NM_020403;NM_203487	5'UTR;5'UTR	chr13:67804593-67805459	N_Shore
cg26852739	0,041252014	UP	1	207144061	FCAMR;FCAMR;FCAMR	NM_001170631;NM_001122979;NM_032029	TSS200;TSS200;TSS200	NA	NA
cg26886885	0,013355207	UP	16	85603371	NA	NA	NA	NA	NA
cg26923577	0,041243665	UP	15	81588292	IL16;IL16;IL16	NM_004513;NM_001172128;NM_172217	TSS1500;Body;Body	NA	NA
cg26963090	0,034337748	UP	17	76887989	TIMP2	NM_003255	Body	NA	NA
cg26967723	0,033411102	UP	5	169617918	NA	NA	NA	NA	NA
cg27039898	0,061305109	UP	17	79799411	NA	NA	NA	chr17:79799286-79799624	Island
cg27134322	0,002213978	UP	8	1900778	ARHGEF10	NM_014629	Body	NA	NA
cg27186528	0,04921404	UP	1	203737534	LAX1;LAX1;LAX1	NM_001282878;NM_001136190;NM_017773	TSS1500;Body;Body	NA	NA
cg27199827	-0,049554895	DOWN	20	18567975	DTD1	NM_080820	TSS1500	chr20:18568436-18569092	N_Shore
cg27216368	0,03629615	UP	20	52196734	ZNF217	NM_006526	Body	chr20:52198058-52198400	N_Shore
cg27229484	0,036063543	UP	1	37947371	ZC3H12A	NM_025079	Body	NA	NA
cg27286120	-0,063730256	DOWN	13	67802706	PCDH9;PCDH9;PCDH9;PCDH9	NM_020403;NM_203487;NM_020403;NM_203487	5'UTR;5'UTR;ExonBnd;ExonBnd	chr13:67804593-67805459	N_Shore
cg27366532	0,044036727	UP	16	3843012	CREBBP;CREBBP	NM_001079846;NM_004380	Body;Body	NA	NA
cg27436118	0,037126504	UP	16	4729905	MGRN1;MGRN1;MGRN1;MGRN1	NM_015246;NM_001142291;NM_001142290;NM_001142289	Body;Body;Body;Body	chr16:4730262-4730487	N_Shore
cg27511918	0,063244294	UP	14	25075369	NA	NA	NA	NA	NA
cg27653724	-0,084757253	DOWN	13	67797104	PCDH9;PCDH9	NM_020403;NM_203487	Body;Body	NA	NA
