# Supplementary material for: Genome wide DNA methylation profiling identifies specific epigenetic features in high-risk cutaneous squamous cell carcinoma
Source: PLoS One. 2019 Dec 20;14(12):e0223341. doi: 10.1371/journal.pone.0223341 (PMC6924689; doi:10.1371/journal.pone.0223341)
Supplement: S5 Table — (XLSX) [file pone.0223341.s006.xlsx]

## Sheet: GO categories p-value 0.01
GO categories enriched in genes associated to DM CpGs between low-risk and high-risk carcinomas: p-value 0.01
Enrichment FDR	Genes in list	Total genes	Functional Category	Genes
0.00093117	86	2895	Intracellular signal transduction	CAMK2B INPP5A MOK NFKB1 PIK3R5 PRKCB LIMK2 HIP1 FGFR1 SLC9A1 PITPNM2 MGRN1 DUSP3 LAX1 NFATC1 CDH13 ARRB2 RPTOR TP53BP2 NOTCH1 ITPR1 ADCY9 ZC3H12A RHOH RHOG ERN1 PLCB1 DRD1 MBP INPP5F CYTH3 PLEKHG6 TIMP2 TRIO MCF2L2 HDAC4 NCK2 TNS1 PSEN1 DOCK9 TAB1 TRADD WDR59 TYK2 SIPA1L3 DUSP16 PPARD SPOP MCF2L ARPP19 DOCK6 RAP1GAP2 DOCK10 TNS3 SORL1 PLCZ1 ARHGAP26 GSN DLG5 PLCL2 MAPKAPK2 PPM1L NSMCE1 SPSB4 PLA2…
0.00348603	58	1780	Locomotion	SEMA5B TYK2 TNFRSF8 SEMA4F SPNS3 FGFR1 CEACAM1 TRIM35 SMURF2 WNT5B ACVR1B DOCK10 SORL1 ENPEP CDH13 NOTCH1 ZC3H12A RNASE2 CD151 SLIT1 HDAC4 NCK2 TNS1 PSEN1 OGDH PPARD DNAH1 VASP LRCH1 TNS3 TOR1A ABHD2 BCAS3 WDPCP BIN3 ERG NFASC IL16 UNC5C PLCB1 PLA2G6 DRD1 INPP5F CCL27 ARRB2 DLG5 RHOG EVL PTPRC LRP1 TEX101 SKI RANBP9 SLC9A1 SLC16A3 FCAMR PDLIM7 SIRPA
0.00627118	20	394	Glycerophospholipid metabolic process	TTC7B INPP5F MTMR7 INPP5A FGFR1 SYNJ2 PIGS PGS1 VAC14 PIP5K1B PIK3R5 PCYT1A SERINC5 PISD PLA2G6 PLCB1 PITPNM2 CPNE6 LPIN1 RUFY1
0.00627118	60	1990	Movement of cell or subcellular component	TYK2 DNAH1 TNFRSF8 WDR60 FGFR1 CEACAM1 SMURF2 WNT5B ACVR1B DOCK10 SORL1 CENPE ENPEP CDH13 NOTCH1 ZC3H12A CD151 SLIT1 HDAC4 NCK2 TNS1 PSEN1 SEMA5B SLC9A1 OGDH PPARD VASP SEMA4F LRCH1 TNS3 TOR1A ABHD2 BCAS3 WDPCP BIN3 ERG NFASC IL16 UNC5C PLCB1 DRD1 KIF13B INPP5F CCL27 ARRB2 CACNA1C DLG5 RHOG EVL PTPRC LRP1 TEX101 SKI RANBP9 TNNT3 SLC16A3 TTN FCAMR PDLIM7 SIRPA
0.00627118	18	318	Phospholipid biosynthetic process	FGFR1 SYNJ2 PIGS PGS1 VAC14 PIP5K1B PPARD PCYT1A SERINC5 PISD PLA2G6 MTMR7 PITPNM2 CPNE6 LPIN1 PIK3R5 RUFY1 INPP5F
0.00627118	89	3322	Regulation of signal transduction	MGLL SMURF2 PIK3R5 HIP1 FGFR1 CEACAM1 SLC9A1 MGRN1 DUSP3 TNFSF10 ACVR1B CDH13 ARRB2 RPTOR NOTCH1 ITPR1 SKI PEA15 ZC3H12A RHOH UBE2O ERN1 PLCB1 KCTD21 INPP5F TRIM39 LASP1 CYTH3 PLEKHG6 TIMP2 TRIO MCF2L2 NCK2 PSEN1 SH3BP2 TAB1 TRADD ZNF423 WDR59 SIPA1L3 SUFU ZMIZ1 WNT5B DUSP16 PPARD SPOP MCF2L ARPP19 PTPRE RAP1GAP2 SORL1 GPR161 ARHGAP26 DLG5 PLCL2 IL16 PLA2G6 FANCA CCL27 ARHGEF10 METRNL RANBP9 EPN2…
0.00627118	95	3636	Regulation of cell communication	MGLL SMURF2 PIK3R5 HIP1 DRD1 FGFR1 CEACAM1 SLC9A1 MGRN1 DUSP3 TNFSF10 ACVR1B TOR1A CDH13 ARRB2 RPTOR NOTCH1 ITPR1 SKI PEA15 ZC3H12A RHOH UBE2O ERN1 PLCB1 KCTD21 INPP5F TRIM39 LASP1 CYTH3 PLEKHG6 TIMP2 TRIO MCF2L2 NCK2 PSEN1 SH3BP2 TAB1 TRADD ZNF423 WDR59 SIPA1L3 SUFU ZMIZ1 WNT5B DUSP16 PPARD SPOP MCF2L ARPP19 PTPRE RAP1GAP2 SORL1 GPR161 ARHGAP26 DLG5 PLCL2 SYNPO IL16 PLA2G6 FANCA CCL27 ARHGEF10 M…
0.00627118	97	3689	Regulation of signaling	MGLL SMURF2 PIK3R5 HIP1 DRD1 FGFR1 CEACAM1 SLC9A1 MGRN1 DUSP3 TNFSF10 ACVR1B TOR1A CDH13 ARRB2 RPTOR NOTCH1 ITPR1 SKI PEA15 ZC3H12A RHOH UBE2O ERN1 PLCB1 KCTD21 INPP5F TRIM39 LASP1 CYTH3 PLEKHG6 TIMP2 TRIO MCF2L2 NCK2 PSEN1 SH3BP2 TAB1 TRADD ZNF423 WDR59 SIPA1L3 SUFU ZMIZ1 WNT5B DUSP16 PPARD SPOP MCF2L ARPP19 PTPRE RAP1GAP2 SORL1 GPR161 ARHGAP26 DLG5 PLCL2 SYNPO IL16 PLA2G6 FANCA CCL27 ARHGEF10 M…
0.00627118	16	271	Glycerophospholipid biosynthetic process	FGFR1 SYNJ2 PIGS PGS1 VAC14 PIP5K1B PCYT1A PISD PLA2G6 MTMR7 PITPNM2 CPNE6 LPIN1 PIK3R5 RUFY1 INPP5F
0.00627118	31	747	Organophosphate biosynthetic process	ADCY9 NADSYN1 CBFA2T3 NADK TIMP2 HDAC4 FGFR1 SYNJ2 ITPKC PIGS PGS1 VAC14 OGDH PIP5K1B RUNDC3A PPARD GPR161 HK1 PCYT1A SERINC5 PISD PRKAG2 PLA2G6 MTMR7 PITPNM2 CPNE6 PFKFB4 LPIN1 PIK3R5 RUFY1 INPP5F

## Sheet: Gene list
Gene list in enriched categories
SIGNAL TRANSDCUTION		CELL MOTILITY		PHOSPHOLIPID METABOLISM
ACVR1B		ABHD2		ADCY9
ADCY9		ACVR1B		CBFA2T3
ARHGAP26		ARRB2		CPNE6
ARHGEF10		BCAS3		FGFR1
ARPP19		BIN3		GPR161
ARRB2		CACNA1C		HDAC4
ASPH		CCL27		HK1
BLM		CD151		INPP5A
CACNA1C		CDH13		INPP5F
CAMK2B		CEACAM1		ITPKC
CCL27		CENPE		LPIN1
CDH13		DLG5		MTMR7
CEACAM1		DNAH1		NADK
CHD3		DOCK10		NADSYN1
CREBBP		DRD1		OGDH
CSF2RB		ENPEP		PCYT1A
CYTH3		ERG		PFKFB4
DLG5		EVL		PGS1
DOCK10		FCAMR		PIGS
DOCK6		FGFR1		PIK3R5
DOCK9		HDAC4		PIP5K1B
DRD1		IL16		PISD
DUSP16		INPP5F		PITPNM2
DUSP3		KIF13B		PLA2G6
EPN2		LRCH1		PLCB1
ERN1		LRP1		PPARD
FAM53B		NCK2		PRKAG2
FANCA		NFASC		RUFY1
FGFR1		NOTCH1		RUNDC3A
GPR161		OGDH		SERINC5
GSN		PDLIM7		SYNJ2
HDAC4		PLA2G6		TIMP2
HIP1		PLCB1		TTC7B
IL16		PPARD		VAC14
INPP5A		PSEN1
INPP5F		PTPRC
ITPR1		RANBP9
KCTD21		RHOG
LASP1		RNASE2
LAX1		SEMA4F
LIMK2		SEMA5B
LMTK2		SIRPA
LRP1		SKI
LTBP1		SLC16A3
MAML3		SLC9A1
MAP2K2		SLIT1
MAPKAPK2		SMURF2
MBD3		SORL1
MBP		SPNS3
MCF2L		TEX101
MCF2L2		TNFRSF8
METRNL		TNNT3
MGLL		TNS1
MGRN1		TNS3
MOK		TOR1A
NCK2		TRIM35
NFATC1		TTN
NFKB1		TYK2
NOTCH1		UNC5C
NPLOC4		VASP
NSMCE1		WDPCP
PEA15		WDR60
PIK3R5		WNT5B
PIP5K1B		ZC3H12A
PITPNM2
PLA2G6
PLCB1
PLCL2
PLCZ1
PLEKHG6
PPARD
PPM1L
PPP1R16B
PRKAG2
PRKCB
PRODH
PSEN1
PTPRC
PTPRE
RAB40C
RANBP9
RAP1GAP2
RHOG
RHOH
RIN2
RNF213
RPTOR
RUNDC3A
RUNX1
SH3BP2
SIPA1L3
SKI
SLC2A1
SLC9A1
SMURF2
SORL1
SPOP
SPSB4
SUFU
SYNPO
TAB1
TFDP1
TIMP2
TNFSF10
TNS1
TNS3
TOR1A
TP53BP2
TRADD
TRIM39
TRIO
TTN
TYK2
UBE2O
WDR59
WNT5B
ZC3H12A
ZMIZ1
ZNF423
