# Supplementary material for: Genome wide DNA methylation profiling identifies specific epigenetic features in high-risk cutaneous squamous cell carcinoma
Source: PLoS One. 2019 Dec 20;14(12):e0223341. doi: 10.1371/journal.pone.0223341 (PMC6924689; doi:10.1371/journal.pone.0223341)
Supplement: S7 Table — (XLSX) [file pone.0223341.s008.xlsx]

## Sheet: CpGs
DNA-methylation prognosis signature: 32 CpGs predicting bad prognosis
IlmnID	CHR	MAPINFO	UCSC_RefGene_Name	UCSC_RefGene_Accession	UCSC_RefGene_Group	UCSC_CpG_Islands_Name	Relation_to_UCSC_CpG_Island
cg09268087	16	3088998	LOC100128770	NR_047572	Body	chr16:3085222-3085469	S_Shelf
cg11231984	16	66598837	CKLF;CKLF;CKLF;CKLF;CKLF;CMTM1;CMTM1;CMTM1;CMTM1;CMTM1;CMTM1;CKLF-CMTM1;CKLF-CMTM1;CKLF-CMTM1	NM_181641;NM_181640;NM_016951;NM_016326;NM_001040138;NM_181272;NM_181269;NM_181270;NM_181283;NM_181296;NM_181271;NM_001204098;NM_001202509;NM_001204099	Body;Body;Body;Body;Body;TSS1500;TSS1500;TSS1500;TSS1500;TSS1500;TSS1500;Body;Body;Body	chr16:66600024-66600619	N_Shore
cg02800986	5	132166696	SHROOM1	NM_001172700	TSS200	chr5:132165472-132166679	S_Shore
cg17842670	17	45925478	SP6	NM_199262	Body	chr17:45924598-45925807	Island
cg25381085	5	23951555	NA	NA	NA	NA	NA
cg07096883	7	149979234	ACTR3C;ACTR3C	NM_001164458;NM_001164459	Body;Body	NA	NA
cg02828862	9	9943117	PTPRD	NM_002839	5'UTR	NA	NA
cg00626631	10	15231874	NA	NA	NA	NA	NA
cg21213853	3	51741473	GRM2;GRM2	NM_000839;NM_001130063	5'UTR;5'UTR	chr3:51740740-51741413	S_Shore
cg16867568	19	42471655	ATP1A3;ATP1A3;ATP1A3	NM_001256213;NM_152296;NM_001256214	Body;Body;Body	NA	NA
cg08996805	3	11010256	NA	NA	NA	NA	NA
cg08675225	14	58606095	C14orf37	NM_001001872	5'UTR	NA	NA
cg09623773	7	154863381	HTR5A	NM_024012	Body	chr7:154861797-154862074	S_Shore
cg17727502	1	3645121	TP73;TP73;TP73;TP73;TP73;TP73;TP73;TP73;TP73;TP73;TP73;TP73;TP73	NM_001204185;NM_001204186;NM_001204184;NM_005427;NM_001204188;NM_001204187;NM_001126242;NM_001126241;NM_001204189;NM_001126240;NM_001204191;NM_001204190;NM_001204192	Body;Body;Body;Body;Body;Body;Body;Body;Body;Body;Body;Body;Body	NA	NA
cg04453050	3	51740896	GRM2;GRM2	NM_000839;NM_001130063	TSS200;TSS200	chr3:51740740-51741413	Island
cg23448729	5	63256285	HTR1A	NM_000524	1stExon	chr5:63256548-63257886	N_Shore
cg06259050	4	122790713	BBS7;BBS7	NM_018190;NM_176824	Body;Body	chr4:122791200-122791835	N_Shore
cg04431025	9	21334450	KLHL9	NM_018847	1stExon	chr9:21335125-21335560	N_Shore
cg25172127	10	61025998	FAM13C;FAM13C;FAM13C;FAM13C	NM_001143773;NM_001166698;NM_198215;NM_001001971	Body;Body;Body;Body	NA	NA
cg15044573	10	126434204	FAM53B	NM_014661	TSS1500	chr10:126431314-126433285	S_Shore
cg21696374	6	169978203	WDR27	NM_182552	Body	chr6:169977218-169977894	S_Shore
cg00978634	11	120434987	GRIK4;GRIK4;GRIK4	NM_001282473;NM_001282470;NM_014619	TSS200;TSS200;5'UTR	chr11:120434822-120435940	Island
cg24258243	1	97560316	DPYD-AS1;DPYD	NR_046590;NM_000110	TSS1500;Body	NA	NA
cg14304249	19	12863163	BEST2	NM_017682	TSS1500	chr19:12865419-12865825	N_Shelf
cg10453343	1	161049655	PVRL4	NM_030916	Body	chr1:161049346-161049737	Island
cg14664628	15	75095509	CSK;CSK	NM_004383;NM_001127190	3'UTR;3'UTR	chr15:75095349-75095560	Island
cg00450531	12	49583602	TUBA1A;TUBA1A;TUBA1A	NM_001270400;NM_001270399;NM_006009	TSS1500;TSS1500;TSS1500	chr12:49582096-49582881	S_Shore
cg11070916	14	100763302	SLC25A29;SLC25A29;SLC25A29;SLC25A29	NM_001039355;NM_152333;NM_001291814;NM_001291813	Body;5'UTR;5'UTR;5'UTR	chr14:100758608-100759439	S_Shelf
cg18669303	22	39220666	NPTXR	NM_014293	Body	NA	NA
cg01725872	22	45635600	C22orf9	NM_001009880	Body	chr22:45636070-45636606	N_Shore
cg09228302	21	40329404	NA	NA	NA	NA	NA
cg12257830	1	22191591	HSPG2	NM_005529	Body	chr1:22191349-22191592	Island
